# Supplementary material for: Changes of the erythrocyte phenotype and blood biochemistry in dairy calves during the first ten weeks of age
Source: PeerJ. 2019 Jul 16;7:e7248. doi: 10.7717/peerj.7248 (PMC6640622; doi:10.7717/peerj.7248)
Supplement: Dataset S1 [file peerj-07-7248-s004.csv]

Animal number	Gender	day of birth (dd.mm.yyyy)	weight (kg)	age at sampling time (days)	sampling date (dd.mm.yyyy)	Week of life	plasma Iron (�mol/l)	Erythrocyte (T/L)	Hemoglobin (g/dL)	PCV (%)	MCV (fl)	MCH (pg)	MCHC (g/dL)	ICC (mEq/L)	ECC (mEq/L)	DIFF (mEq/L)	hemolysate Na (mmol/l)	hemolysate K (mmol/l)	plasma K (mmol/l)	plasma Na (mmol/l)	Erythrocyte Na (mmol/l)	Erythrocyte K (mmol/l)
1	w	23.08.2017	38	9	01.09.2017	1	29.02	6.8	9.5	29	42	14	33	124.1	132.17	8.1	16.78	4.86	4.17	128	33.69	90.37
1	w			15	07.09.2017	2		8.2	10.3	35	42	13	30	87	144.47	57.5	16.1	4.63	4.47	140	15.95	71.04
1	w			22	14.09.2017	3		8	10	30	38	13	33	130.5	113.74	-16.7	16.01	3.78	3.74	110	63.54	66.93
1	w			30	22.09.2017	4	17.9	coagulated	coagulated	coagulated	coagulated	coagulated	coagulated		146.93		19.01	4.15	3.93	143
1	w			36	28.09.2017	5		8.1	9.3	28	35	11	33	115.9	147.53	31.7	19.61	3.5	4.53	143	52.57	63.3
1	w			43	05.10.2017	6		8	9	27	33	11	34	121.6	142.57	20.9	19.84	2.98	4.57	138	67.75	53.89
1	w			50	12.10.2017	7	13	7.8	8.5	25	32	11	34	126.7	143.53	16.8	20.48	2.74	4.53	139	74.49	52.23
1	w			57	19.10.2017	8		8	8.5	26	32	11	33	133	147.71	14.7	21.28	2.71	4.71	143	84.01	49.03
1	w			64	26.10.2017	9		9.2	9.9	30	33	11	33	121.2	146.76	25.5	20.33	2.86	4.76	142	75.22	46
1	w			72	03.11.2017	10	27.4	8.5	9.3	28	33	11	34	141.4	138.83	-2.6	20.8	2.46	3.83	135	98.57	42.81
2	w	25.08.2017	39	7	01.09.2017	1	56	7.8	11.2	36	46	14	32	99.9	145.89	45.9	15.76	5.8	4.89	141	11.97	87.97
2	w			13	07.09.2017	2		9.4	12.6	43	46	13	29	119	143.33	24.3	16.73	5.41	4.33	139	49.2	69.81
2	w			20	14.09.2017	3		9.7	12.5	40	41	13	32	97.3	144.19	46.9	16.83	4.07	4.19	140	42.45	54.82
2	w			28	22.09.2017	4	42.7	10.7	13.4	42	39	13	32	132.4	145.49	13.1	19.05	4.28	4.49	141	77.46	54.92
2	w			34	28.09.2017	5		9.4	11.3	36	39	12	31	117.9	146.12	28.2	19.61	3.05	4.12	142	74.47	43.44
2	w			41	05.10.2017	6		9.3	11	33	36	12	33	114.6	142.86	28.2	19.94	2.31	3.86	139	80.39	34.24
2	w			48	12.10.2017	7	19.6	9.4	10.8	35	38	12	31	126.5	142.12	15.7	20.73	2.04	4.12	138	99.08	27.39
2	w			55	19.10.2017	8		9.4	11	34	36	12	32	120.9	143.9	23	21.01	1.67	3.9	140	98.95	21.94
2	w			62	26.10.2017	9		8.9	10.6	33	37	12	32	133.8	142.86	9.1	21.68	1.63	3.86	139	111.97	21.8
2	w			70	03.11.2017	10	33.6	9.6	11.9	35	36	12	34	119.4	142.88	23.5	21.08	1.37	3.88	139	103.21	16.21
3	w	25.08.2017	37	7	01.09.2017	1	34.9	7.5	10.5	34	45	14	31	139.4	145.54	6.1	17.76	6.14	4.54	141	39.79	99.62
3	w			13	07.09.2017	2		8.8	11.8	40	46	14	29	135.4	142.49	7.1	17.72	5.56	4.49	138	58.8	76.64
3	w			20	14.09.2017	3		8.5	11	35	42	13	31	100.7	140.41	39.8	17.01	4.07	4.41	136	39.04	61.62
3	w			28	22.09.2017	4	43.5	9.1	11.5	38	42	13	30	164.6	141.55	-23	20.62	4.43	4.55	137	102.05	62.52
3	w			34	28.09.2017	5		8.4	10.5	34	41	13	31	169	144.24	-24.7	21.98	3.46	4.24	140	116.06	52.91
3	w			41	05.10.2017	6		8.9	10.7	37	41	12	29	152	144.26	-7.7	21.69	2.83	4.26	140	113.28	38.67
3	w			48	12.10.2017	7	16.9	8.4	10.6	34	41	13	31	160.5	141.48	-19	22.26	2.39	4.48	137	126.96	33.51
3	w			55	19.10.2017	8		8.7	11	33	38	13	34	166.7	139.61	-27.1	22.64	2.12	3.61	136	135.43	31.27
3	w			62	26.10.2017	9		8.7	11	36	41	13	31	109.3	142.11	32.8	19.91	1.81	4.11	138	86.42	22.84
3	w			70	03.11.2017	10	36.1	8.9	11.3	36	40	13	31	161.8	149.45	-12.3	23.81	1.84	4.45	145	139.11	22.68
4	w	29.08.2017	37	3	01.09.2017	1	48.4	7.4	10.3	34	46	14	30	140.2	140.84	0.6	17.57	5.87	4.84	136	46.03	94.22
4	w			9	07.09.2017	2		8.6	10.9	38	44	13	29	148.6	142.61	-5.9	18.69	5.45	4.61	138	70	78.55
4	w			16	14.09.2017	3		9.8	12	37	37	12	33	109	148.78	39.8	17.83	4.51	4.78	144	44.01	65.01
4	w			24	22.09.2017	4	47	10.9	12.7	38	35	12	33	148.4	141.32	-7.1	19.71	4.29	4.32	137	87.65	60.74
4	w			30	28.09.2017	5		10.6	11.8	36	33	11	33	158.8	146.45	-12.3	21.54	3.61	4.45	142	106.5	52.26
4	w			37	05.10.2017	6		11	11.9	36	33	11	33	144.5	142.57	-1.9	20.94	2.94	4.57	138	103.59	40.9
4	w			44	12.10.2017	7	27.3	10.7	11.5	35	32	11	33	149.1	143.3	-5.8	21.6	2.62	4.3	139	112.21	36.85
4	w			51	19.10.2017	8		11.6	12.2	37	32	11	33	150.6	141.46	-9.1	21.73	2.41	4.46	137	119.04	31.52
4	w			58	26.10.2017	9		10.8	11.5	35	32	11	33	148.4	141.51	-6.9	21.81	2.18	4.51	137	119.47	28.93
4	w			66	03.11.2017	10	57.6	11.7	13.1	38	33	11	34	136.9	148.95	12.1	21.86	2.2	4.95	144	110.19	26.69
5	w	30.08.2017	42	8	07.09.2017	1	19.2	5.8	8.3	28	49	14	29	165.9	138.14	-27.7	19.4	4.92	4.14	134	71.06	94.81
5	w			15	14.09.2017	2		6.8	9	30	44	13	30	149.6	146.8	-2.8	20.58	4.03	4.8	142	80.24	69.34
5	w			23	22.09.2017	3		8.7	10.7	34	39	12	31	159.5	139.51	-20	20.89	3.5	4.51	135	106.58	52.93
5	w			29	28.09.2017	4	16.4	7.9	9.2	29	37	12	32	131.5	141.41	10	20.61	2.48	4.41	137	90.9	40.55
5	w			36	05.10.2017	5		8.4	9.5	29	35	11	33	157.8	141.05	-16.7	22	2.32	4.05	137	119.7	38.08
5	w			43	12.10.2017	6		8.5	9.4	29	34	11	32	160.1	142.97	-17.2	22.59	2.07	3.97	139	127.02	33.12
5	w			50	19.10.2017	7	27.2	9.6	10.3	32	33	11	33	155.8	139.39	-16.4	22.12	1.99	4.39	135	127.86	27.9
5	w			57	26.10.2017	8		9	9.7	30	33	11	33	210.5	130.78	-79.7	23.86	1.92	3.78	127	180.84	29.62
5	w			65	03.11.2017	9		9.4	10.4	31	33	11	33	165.6	141.11	-24.5	22.99	1.79	4.11	137	140.1	25.53
5	w			71	09.11.2017	10	49.2	10.5	11.2	35	34	11	32	156.6	142.41	-14.2	22.76	1.8	4.41	138	133.91	22.72
6	w	03.09.2017	39.5	4	07.09.2017	1	108	6	7.8	27	44	13	29	219	144.37	-74.6	22	5.42	4.37	140	110.32	108.65
6	w			11	14.09.2017	2		7.6	10.5	35	46	14	30	129	141.39	12.4	17.48	5.37	4.39	137	45.17	83.84
6	w			19	22.09.2017	3		8.7	11.1	37	43	13	30	160	141.33	-18.7	19.6	5.1	4.33	137	84.6	75.4
6	w			25	28.09.2017	4	41.1	8.4	10.5	34	40	13	31	152.6	144.22	-8.4	20.47	4.04	4.22	140	89.48	63.13
6	w			32	05.10.2017	5		8.9	11.5	35	39	13	33	152.4	146.2	-6.2	20.94	3.79	4.2	142	95.29	57.09
6	w			39	12.10.2017	6		8.9	10.8	34	38	12	32	159.9	140.59	-19.3	21.51	3.02	3.59	137	113.56	46.32
6	w			46	19.10.2017	7	34.7	8.6	10.5	32	37	12	33	163.5	145.23	-18.3	22.48	2.7	4.23	141	121.82	41.69
6	w			53	26.10.2017	8		8.6	10.3	32	37	12	33	103.3	146.26	42.9	19.92	2.17	4.26	142	71.72	31.61
6	w			61	03.11.2017	9		9.2	11.2	34	37	12	33	139.7	145.94	6.2	21.72	2.26	3.94	142	107.57	32.18
6	w			67	09.11.2017	10	53.4	9.9	11.7	37	37	12	32	137.6	148.36	10.7	21.96	2.1	4.36	144	110.98	26.65
7	w	03.09.2017	37.5	4	07.09.2017	1	116	7.4	9.7	33	45	13	29	157.1	147.91	-9.1	19.19	5.97	4.91	143	58.5	98.56
7	w			11	14.09.2017	2		8.4	11.4	37	44	14	31	113.3	143.54	30.3	16.19	5.87	4.54	139	25.84	87.41
7	w			19	22.09.2017	3		coagulated	coagulated	coagulated	coagulated	coagulated	coagulated		149.43		18.06	5.58	5.43	144
7	w			25	28.09.2017	4	109	10.1	12.9	39	38	13	33	310.7	145.61	-165.1	27.93	7.07	4.61	141	209.15	101.58
7	w			32	05.10.2017	5		9.7	12.3	36	37	13	34	143	150.88	7.9	20.21	4.46	4.88	146	77.26	65.74
7	w			39	12.10.2017	6		9.9	11.9	36	36	12	33	137	148.36	11.3	20.45	3.6	4.36	144	84.78	52.26
7	w			46	19.10.2017	7		10.1	11.9	36	36	12	33	149.9	150.43	0.6	21.83	3.21	4.43	146	104.29	45.56
7	w			53	26.10.2017	8		9.2	10.8	33	36	12	33	143.5	150.86	7.3	22.2	2.54	4.86	146	107.26	36.29
7	w			61	03.11.2017	9		9.6	11.4	33	35	12	34	154.9	150.57	-4.3	23.12	2.21	4.57	146	123.88	30.99
7	w			67	09.11.2017	10	55.5	10	11.7	35	35	12	33	148.4	149.4	1	22.82	2.02	4.4	145	121.89	26.47
8	w	05.09.2017	36	2	07.09.2017	1	103	7.1	9.1	30	42	13	30	223	139.76	-83.3	21.14	6.31	4.76	135	107.87	115.14
8	w			9	14.09.2017	2		8.1	11	36	45	14	30	165	139.77	-25.2	18.44	6.36	4.77	135	67.38	97.59
8	w			17	22.09.2017	3		10.1	12.8	40	40	13	32	140.5	142.37	1.8	18.16	5.45	5.37	137	66.84	73.69
8	w			23	28.09.2017	4	63.4	9.8	11.6	37	38	12	32	150.3	142.79	-7.5	19.92	4.35	4.79	138	87.99	62.33
8	w			30	05.10.2017	5		9.6	11	35	36	12	32	152.4	141.61	-10.8	20.77	3.47	4.61	137	101.57	50.86
8	w			37	12.10.2017	6		10.1	11.4	35	35	11	33	143.1	140.58	-2.5	20.49	3.08	4.58	136	98.75	44.31
8	w			44	19.10.2017	7	47	9.5	10.4	32	34	11	32	158.8	142.27	-16.5	21.98	2.61	4.27	138	118.93	39.89
8	w			51	26.10.2017	8		9.9	10.5	32	33	11	32	214.4	144.22	-70.1	25.26	2.52	4.22	140	176.14	38.22
8	w			59	03.11.2017	9		9.2	9.8	30	33	11	33	147.6	140.14	-7.5	21.83	1.9	4.14	136	119.22	28.4
8	w			65	09.11.2017	10	33.2	10.3	11.1	31	31	11	35	174.7	143.23	-31.5	23.4	2.1	4.23	139	143.54	31.18
9	w	12.09.2017	50	2	14.09.2017	1	58.8	5.7	8.3	24	43	15	34	233.2	141	-92.2	21.78	5.41	5	136	113.77	119.46
9	w			10	22.09.2017	2		6.9	10	34	49	15	30	123.9	142.13	18.3	17.51	5.14	5.13	137	43.06	80.79
9	w			16	28.09.2017	3		8.3	11.1	38	45	13	30	141.3	144.1	2.8	18.97	4.87	5.1	139	72.75	68.54
9	w			23	05.10.2017	4	63.4	8.5	10.8	34	40	13	31	144.3	143.73	-0.6	20.07	3.92	4.73	139	84.34	59.96
9	w			30	12.10.2017	5		8.1	9.9	32	40	12	31	152.9	141.1	-11.8	20.97	3.18	4.1	137	102.04	50.86
9	w			37	19.10.2017	6		8.4	10.2	33	39	12	31	159.7	141.82	-17.9	21.86	2.76	4.82	137	119.26	40.43
9	w			44	26.10.2017	7	47	9.2	10.6	37	40	12	29	153.1	144.48	-8.6	22.32	2.29	4.48	140	123.57	29.54
9	w			52	03.11.2017	8		10	11.6	38	38	12	31	151.9	146.15	-5.7	22.44	2.28	5.15	141	124.33	27.56
9	w			58	09.11.2017	9		10.8	12.4	42	38	11	30	149	143.26	-5.7	22.24	2.04	4.26	139	125.7	23.28
9	w			65	16.11.2017	10	33.2	10	11.6	39	39	12	29	156.1	143.14	-13	22.89	1.81	4.14	139	134.73	21.37
10	w	12.09.2017	45	2	14.09.2017	1	61.7	7.7	10	34	45	13	29	227.7	148.67	-79	21.92	7.33	4.67	144	107.35	120.31
10	w			10	22.09.2017	2		7.7	10.5	32	42	14	32	150	142.23	-7.8	18.27	5.85	5.23	137	51.37	98.64
10	w			16	28.09.2017	3		8.4	10.8	34	40	13	32	150.5	148.83	-1.6	19.88	5.02	4.83	144	71.22	79.25
10	w			23	05.10.2017	4	23.2	8.2	10.3	33	40	13	32	150.6	146.38	-4.2	20.52	4.11	4.38	142	84.79	65.82
10	w			31	13.10.2017	5		8.1	9.4	31	39	12	30	140.4	148.13	7.7	21.04	3.25	4.13	144	86.65	53.74
10	w			37	19.10.2017	6		8.4	9.9	30	36	12	33	152.1	145.44	-6.6	21.84	2.73	4.44	141	107.77	44.3
10	w			44	26.10.2017	7	11	8.5	9.6	30	36	11	32	167.8	143.53	-24.2	22.73	2.4	4.53	139	130.31	37.47
10	w			52	03.11.2017	8		8.5	9.8	30	35	12	33	148.3	146.65	-1.6	22.49	2.04	4.65	142	118.42	29.86
10	w			58	09.11.2017	9		8.9	10	32	36	11	32	152.9	143.4	-9.5	22.54	1.87	4.4	139	127.23	25.66
10	w			65	16.11.2017	10	23.9	9.9	11	37	37	11	30	138.3	147.61	9.3	22.16	1.87	4.61	143	115.81	22.46
11	w	12.09.2017	34	2	14.09.2017	1	49.2	7.4	9.7	31	42	13	31	131.9	139.82	8	17.53	5.36	4.82	135	38.81	93.04
11	w			10	22.09.2017	2		7.6	10.7	33	44	14	32	127.5	139.65	12.1	17.59	5.02	4.65	135	45.68	81.84
11	w			16	28.09.2017	3		9	11.9	36	40	13	33	131.5	144.59	13.1	18.9	4.42	4.59	140	66.1	65.44
11	w			23	05.10.2017	4	42	9.3	11.8	37	40	13	32	132.2	142.42	10.3	19.34	3.77	4.42	138	78.63	53.54
11	w			30	12.10.2017	5		9.2	11.5	35	38	13	33	136.1	143.14	7	20.22	3.23	4.14	139	88.44	47.65
11	w			37	19.10.2017	6		10.2	11.7	35	34	12	33	140.9	143.6	2.7	20.72	3.06	4.6	139	97.06	43.86
11	w			44	26.10.2017	7	16.2	9.9	11.6	35	36	12	33	141.1	142.71	1.6	21.07	2.62	4.71	138	104.87	36.24
11	w			52	03.11.2017	8		9.9	11.8	35	35	12	34	133.9	146.71	12.8	21.35	2.36	4.71	142	102.24	31.66
11	w			58	09.11.2017	9		10.7	12.6	38	36	12	33	125.8	141.18	15.3	20.4	2.16	4.18	137	98.61	27.22
11	w			65	16.11.2017	10	37.9	11.1	12.9	41	37	12	32	132.7	144.66	12	21.09	2.2	4.66	140	107.23	25.45
12	w	16.09.2017	38	6	22.09.2017	1	38.1	5.7	7.2	24	42	13	30	145.6	145.77	0.2	19.67	4.61	4.77	141	45.33	100.24
12	w			12	28.09.2017	2		6.8	9	29	43	13	31	128.3	144.14	15.9	18.91	4.35	5.14	139	50.87	77.42
12	w			19	05.10.2017	3		8.3	10.2	33	39	12	31	143.2	142.58	-0.6	20.05	3.75	4.58	138	84.29	58.91
12	w			26	12.10.2017	4	9.54	7.9	9.5	30	38	12	32	151.7	142.14	-9.5	21.26	2.91	4.14	138	103.15	48.54
12	w			33	19.10.2017	5		8.4	9.9	29	35	12	34	174.6	142.33	-32.3	22.76	2.53	4.33	138	132.93	41.7
12	w			40	26.10.2017	6		9.2	10.4	32	35	11	32	135.3	144.38	9	21.36	2.23	4.38	140	102.91	32.43
12	w			48	03.11.2017	7	13	8.2	9.3	29	35	11	33	139.6	143.44	3.9	21.9	1.82	4.44	139	112.86	26.7
12	w			54	09.11.2017	8		8.4	9.4	30	36	11	31	149	144.44	-4.6	22.5	1.8	4.44	140	123.36	25.66
12	w			61	16.11.2017	9		9.4	10.9	35	38	12	31	141.3	145.96	4.6	22.17	1.88	4.96	141	118.28	23.05
12	w			68	23.11.2017	10	26.1	8.8	10.6	32	37	12	33	162	144.34	-17.7	23.21	1.79	4.34	140	137.72	24.28
13	w	19.09.2017	38	3	22.09.2017	1	58.6	7.7	8.8	29	37	11	31	132.8	140.65	7.8	18.2	4.86	4.65	136	43.61	89.2
13	w			9	28.09.2017	2		8.1	10.3	32	40	13	32	161.3	145.55	-15.8	19.97	5.13	4.55	141	74.87	86.44
13	w			16	05.10.2017	3		9.9	12.6	38	38	13	33	125.6	143.46	17.9	18.4	4.37	4.46	139	63.79	61.78
13	w			23	12.10.2017	4	32.5	9.8	11.6	36	37	12	32	150.2	142.91	-7.3	20.65	3.61	3.91	139	97.06	53.16
13	w			30	19.10.2017	5		10.1	11.8	37	37	12	32	137.2	144.44	7.2	20.42	3.21	4.44	140	92.82	44.43
13	w			37	26.10.2017	6		10.5	12.1	37	35	12	33	135	144.65	9.7	20.68	2.83	4.65	140	96.94	38.05
13	w			45	03.11.2017	7	30.8	9.7	11.3	33	34	12	34	140.8	142.54	1.7	21.27	2.4	4.54	138	106.47	34.35
13	w			51	09.11.2017	8		10.1	11.5	35	34	11	33	143.9	142.11	-1.8	21.61	2.18	4.11	138	114.13	29.73
13	w			58	16.11.2017	9		coagulated	coagulated	coagulated	coagulated	coagulated	coagulated		143.2		22	2.02	4.2	139
13	w			65	23.11.2017	10	41.3	11.1	12.9	40	36	12	33	155.8	146.36	-9.4	22.81	2.21	4.36	142	129.11	26.64
14	w	21.09.2017	39	7	28.09.2017	1	19.5	7.4	9.8	34	47	13	29	143.1	142.24	-0.8	19	4.75	5.24	137	69.33	73.73
14	w			14	05.10.2017	2		9.3	12	41	44	13	29	134.9	139.84	4.9	18.84	4.14	4.84	135	81.37	53.57
14	w			21	12.10.2017	3		9	11.6	37	41	13	31	165.3	142.67	-22.6	21.68	3.49	4.67	138	116.66	48.62
14	w			28	19.10.2017	4	44.1	9.4	11.7	38	40	13	31	138.9	142.01	3.1	20.79	2.68	5.01	137	104.69	34.17
14	w			35	26.10.2017	5		8.8	10.8	34	39	12	32	122.6	140.29	17.6	20.39	1.99	4.29	136	95.78	26.87
14	w			43	03.11.2017	6		9.6	11.5	36	38	12	32	151	142.84	-8.2	22.4	1.9	4.84	138	127.96	23.05
14	w			49	09.11.2017	7	23.2	10	11.8	38	38	12	31	146	141.45	-4.6	22.14	1.73	4.45	137	126.02	20.01
14	w			56	16.11.2017	8		9.5	11.2	37	38	12	31	157.4	141.55	-15.9	22.97	1.6	4.55	137	139.18	18.24
14	w			63	23.11.2017	9		11	13.5	41	37	12	33	165.6	147.66	-17.9	24.03	1.8	4.66	143	145.95	19.63
14	w			70	30.11.2017	10	42.9	10	11.9	37	37	12	32	157.7	144.24	-13.5	23.4	1.47	4.24	140	141.01	16.7
15	w	21.09.2017	43	7	28.09.2017	1	52.5	7.6	11.3	37	49	15	30	89.4	141.97	52.6	15.59	4.83	4.97	137	19.49	69.92
15	w			14	05.10.2017	2		8.9	12.5	42	48	14	30	92	140.6	48.6	16.05	3.98	4.6	136	41.5	50.52
15	w			21	12.10.2017	3		8.7	12.1	38	44	12	32	87.9	142.15	54.2	17.04	3.22	4.15	138	43.89	44.02
15	w			28	19.10.2017	4	40.3	8	10.9	36	45	14	30	91.9	143.58	51.7	18.6	2.23	4.58	139	62.9	29
15	w			35	26.10.2017	5		8.1	10.8	34	42	13	32	89.2	141.18	52	18.76	1.83	4.18	137	65.04	24.15
15	w			43	03.11.2017	6		8.9	11.4	36	41	13	32	95.8	142.51	46.8	19.33	1.61	4.51	138	76.91	18.85
15	w			49	09.11.2017	7	27.6	9.1	11.5	36	40	13	32	87.9	142.29	54.4	19.03	1.42	4.29	138	71.81	16.05
15	w			56	16.11.2017	8		8.9	10.9	37	41	12	30	102.6	142.25	39.6	19.81	1.46	4.25	138	86.26	16.36
15	w			63	23.11.2017	9		9.4	11.8	37	39	13	32	111.5	142.42	31	20.21	1.61	4.42	138	92.81	18.65
15	w			70	30.11.2017	10	33.9	9.7	12.1	38	39	12	32	81.3	144.21	62.9	18.65	1.4	4.21	140	65.99	15.28
16	w	24.09.2017		4	28.09.2017	1	69.6	5.8	7.1	22	39	12	32		144.07		17.7	4.11	5.07	139		93.98
16	w			11	05.10.2017	2		7.5	10.8	34	45	14	32	81.5	139.11	57.6	15.28	4.64	5.11	134	9.51	72
16	w			18	12.10.2017	3		9.3	12.2	39	42	13	31	81	141.98	60.9	15.62	4.08	4.98	137	26.09	54.95
16	w			25	19.10.2017	4	32.7	9.2	11.8	37	41	13	32	91.4	143.37	51.9	17.22	3.47	4.37	139	42.58	48.85
16	w			33	27.10.2017	5		9.6	11.6	37	38	12	32	106.2	141.69	35.5	18.4	3.03	4.69	137	65.08	41.11
16	w			40	03.11.2017	6		9.4	11.5	35	37	12	33	82.1	142.47	60.4	17.66	2.57	4.47	138	46.38	35.72
16	w			46	09.11.2017	7	19.4	10	11.4	36	36	12	32	85.2	142.97	57.8	18.06	2.3	3.97	139	53.84	31.36
16	w			53	16.11.2017	8		9.2	10.6	34	37	12	31	87.4	143.64	56.2	18.62	2.14	4.64	139	58.69	28.71
16	w			60	23.11.2017	9		9.1	10.6	33	36	12	33	109.3	142.39	33.1	19.83	2.09	4.39	138	80.31	29
16	w			67	30.11.2017	10	43.9	9.2	10.8	33	36	12	32	82.1	143.42	61.3	18.67	1.86	4.42	139	57.24	24.84
17	w	26.09.2017	39	2	28.09.2017	1	78	8	9.3	31	39	12	30		144.11		15.43	5.3	5.11	139		91.28
17	w			9	05.10.2017	2		8.2	10.5	34	42	13	30	92.6	143.88	51.2	15.98	5.09	4.88	139	12.2	80.44
17	w			16	12.10.2017	3		8.8	10.8	34	38	12	32	92	141.44	49.4	16.74	4.03	4.44	137	29.54	62.5
17	w			23	19.10.2017	4	20	9.7	11.3	36	37	12	32	90.8	145.89	55.1	17.37	3.64	4.89	141	38.79	52.03
17	w			30	26.10.2017	5		9.6	10.9	35	36	11	31	79.8	142.33	62.5	17.21	2.86	4.33	138	38.83	41
17	w			38	03.11.2017	6		10	11.3	34	34	11	33	92.7	144.18	51.5	18.46	2.65	4.18	140	54.08	38.62
17	w			44	09.11.2017	7	33	9.9	10.8	34	34	11	32	82.9	143.59	60.7	18.21	2.28	4.59	139	51.53	31.37
17	w			51	16.11.2017	8		9.9	10.6	35	36	11	30	84.8	142.18	57.4	18.39	1.96	4.18	138	58.92	25.88
17	w			58	23.11.2017	9		9.5	10.8	33	35	11	33	100.7	143.13	42.5	19.57	1.95	4.13	139	73.57	27.08
17	w			65	30.11.2017	10	27.7	9.5	10.7	34	35	11	32	79.5	142.3	62.8	18.51	1.65	4.3	138	58.71	20.83
18	w	26.09.2017	44.5	2	28.09.2017	1	63.9	9.3	11.7	38	41	13	31		140.48		13.72	5.74	5.48	135		81.63
18	w			9	05.10.2017	2		9.7	12	40	41	12	30	189.2	141.13	-48.1	19.95	6.77	5.13	136	95.3	93.91
18	w			16	12.10.2017	3		11	13.6	42	39	12	32	77.6	141.67	64.1	14.91	4.22	4.67	137	23.75	53.82
18	w			23	19.10.2017	4	43	11	13	40	36	12	33	87.6	142.29	54.7	16.5	3.57	4.29	138	40.52	47.05
18	w			30	26.10.2017	5		11.5	13	40	35	11	32	76.2	142.91	66.7	16.4	2.97	3.91	139	37.48	38.74
18	w			38	03.11.2017	6		10.7	12	36	33	11	34	80.5	142.73	62.2	17.53	2.52	4.73	138	46.86	33.67
18	w			44	09.11.2017	7	25.2	10.8	11.6	36	33	11	33	83.9	141.59	57.7	17.96	2.18	4.59	137	55.81	28.09
18	w			51	16.11.2017	8		10.4	10.9	35	34	11	31	84.3	141.22	57	18.37	1.84	4.22	137	60.51	23.75
18	w			58	23.11.2017	9		10.9	11.6	35	32	11	33	99.8	141.19	41.4	19.26	1.85	4.19	137	75.79	24
18	w			65	30.11.2017	10	32.7	10.6	11.1	34	33	11	32	78.3	141.19	62.9	18.46	1.5	4.19	137	59.91	18.41
19	w	02.10.2017	44	3	05.10.2017	1	69.7	6.1	7.4	26	42	12	29	91	141.66	50.7	17.02	4.39	4.66	137	2.83	88.16
19	w			10	12.10.2017	2		6.8	9.5	31	46	14	30	83.3	141.47	58.2	15.95	4.62	4.47	137	3.69	79.57
19	w			17	19.10.2017	3		8.1	10.2	34	42	13	30	98.2	142.01	43.8	17.14	4.05	4.01	138	34.59	63.65
19	w			24	26.10.2017	4	66.4	8.7	10.3	35	40	12	30	98.6	144.03	45.4	17.93	3.43	4.03	140	47.39	51.24
19	w			32	03.11.2017	5		8.3	10.2	33	39	12	31	95.9	145.1	49.2	18.79	2.68	4.1	141	55.44	40.49
19	w			38	09.11.2017	6		7.2	8.5	29	41	12	29	107.5	142.12	34.7	20.03	1.98	4.12	138	76.49	30.97
19	w			45	16.11.2017	7	17.1	8.6	10.2	36	42	12	28	90.1	146.17	56.1	19.25	1.75	4.17	142	68.36	21.72
19	w			52	23.11.2017	8		9.1	10.8	35	39	12	31	111.2	143.83	32.6	20.33	1.74	3.83	140	88.57	22.68
19	w			59	30.11.2017	9		9.3	11	36	38	12	31	98.1	144.04	45.9	19.69	1.56	4.04	140	79.25	18.86
19	w			66	07.12.2017	10	10.4	9.8	11.8	36	37	12	33	82.7	143.2	60.5	18.72	1.52	4.2	139	64.86	17.84
20	w	04.10.2017		8	12.10.2017	1	7.92	7.1	10	31	44	14	32	97	142.83	45.8	17.45	3.99	4.83	138	30.54	66.49
20	w			15	19.10.2017	2		8.6	11.3	36	42	13	32	82.6	143.99	61.4	16.93	3.39	4.99	139	35	47.64
20	w			22	26.10.2017	3		8.9	11.3	35	40	13	32	91.8	143.45	51.6	18.08	2.81	4.45	139	51.85	39.98
20	w			30	03.11.2017	4	11.1	9.4	11.6	35	38	12	33	76.2	143.29	67.1	17.72	2.25	4.29	139	45.58	30.63
20	w			36	09.11.2017	5		9.7	11.2	35	36	12	32	90	143.26	53.2	18.71	2.06	4.26	139	62.64	27.39
20	w			43	16.11.2017	6		coagulated	coagulated	coagulated	coagulated	coagulated	coagulated		142.51		19.53	1.91	4.51	138
20	w			50	23.11.2017	7	11.6	8.9	10.3	31	35	12	33	95.8	142.72	46.9	19.77	1.6	3.72	139	73.18	22.64
20	w			57	30.11.2017	8		9.2	10.4	32	35	11	32	69.5	144.24	74.8	18.66	1.39	4.24	140	52.43	17.05
20	w			64	07.12.2017	9		9.7	11.2	34	36	12	33	93	144.03	51.1	19.73	1.38	4.03	140	76.47	16.49
20	w			71	14.12.2017	10	32.5	10.5	12.5	39	37	12	32	106.6	145.29	38.6	20.2	1.5	4.29	141	90.21	16.44
21	w	09.10.2017	42	3	12.10.2017	1	79.9	7.7	9.1	29	37	12	32	96.8	143.41	46.6	16.84	4.8	4.41	139	8.17	88.59
21	w			10	19.10.2017	2		8.4	10.7	34	41	13	31	125.3	141.7	16.4	17.28	5.41	4.7	137	38.98	86.28
21	w			17	26.10.2017	3		9.3	11.2	35	37	12	33	102.6	142.09	39.5	17.06	4.32	5.09	137	38	64.58
21	w			25	03.11.2017	4	19.8	9.4	10.9	33	35	12	33	90.3	141.3	51	17.3	3.44	4.3	137	36.39	53.87
21	w			31	09.11.2017	5		10	10.8	34	34	11	32	110.3	141.41	31.1	18.6	3.2	4.41	137	62.34	47.96
21	w			38	16.11.2017	6		10.3	11.2	32	32	11	35	105.2	141.34	36.2	18.65	2.97	4.34	137	58.64	46.54
21	w			45	23.11.2017	7	16.2	9.8	10.8	32	32	11	34	139	141.9	2.9	20.77	2.72	3.9	138	96.24	42.79
21	w			52	30.11.2017	8		10.6	11.4	35	33	11	33	102.3	142.2	39.9	19	2.38	4.2	138	69.51	32.8
21	w			59	07.12.2017	9		10.2	11.2	34	33	11	33	123.8	142.32	18.5	20.39	2.28	4.32	138	91.92	31.9
21	w			66	14.12.2017	10	28.6	9.9	11.3	33	33	11	34	123.2	142.91	19.7	20.48	2.26	4.91	138	92.14	31.04
22	w	18.10.2017	39.5	8	26.10.2017	1	55.8	6.9	10.4	34	49	15	31	108.9	141.74	32.9	16.39	5.37	4.74	137	23.38	85.5
22	w			16	03.11.2017	2		8.3	11.8	37	44	14	32	116.9	140.86	23.9	17.5	4.51	4.86	136	52.14	64.8
22	w			22	09.11.2017	3		9.1	11.9	39	42	13	31	126.2	141.75	15.5	18.84	3.78	4.75	137	75.57	50.66
22	w			29	16.11.2017	4	24.3	9.4	11.8	40	42	13	30	116.3	142.57	26.3	18.8	3.22	4.57	138	74.93	41.37
22	w			36	23.11.2017	5		9.8	12.5	38	38	13	33	126	140.73	14.8	19.44	3.08	4.73	136	85.03	40.94
22	w			43	30.11.2017	6		9.2	11	35	38	12	32	115.4	142.06	26.7	19.8	2.32	4.06	138	83.17	32.2
22	w			50	07.12.2017	7	40.4	9.1	10.8	34	37	12	32	114.4	143.19	28.8	20.21	2.02	4.19	139	86.9	27.48
22	w			57	14.12.2017	8		9.2	11	34	37	12	32	132.1	143.34	11.2	21.09	2.16	4.34	139	102.36	29.75
22	w			64	21.12.2017	9		10	12	38	38	12	32	113.4	142.52	29.2	19.95	1.96	4.52	138	89.77	23.58
22	w			71	28.12.2017	10	33.9	10.4	12.7	39	37	12	33	104.7	143.74	39.1	19.54	1.88	4.74	139	83.14	21.54
23	w	18.10.2017	33.5	8	26.10.2017	1	28.6	6.1	9.9	32	52	16	31	116.7	143.59	26.9	16.68	5.82	4.59	139	17.38	99.28
23	w			16	03.11.2017	2		8.4	12	38	45	14	32	108.7	144.78	36.1	16.45	5.39	4.78	140	31.35	77.36
23	w			22	09.11.2017	3		no material	no material	no material	no material	no material	no material		144.58		17.8	4.55	4.58	140
23	w			29	16.11.2017	4	23	9.2	11.7	38	41	13	31	115.2	142.56	27.4	18.18	3.85	4.56	138	61.88	53.33
23	w			36	23.11.2017	5		9.1	11.5	35	38	13	33	127.5	142.88	15.4	19.46	3.46	3.88	139	75.46	52.03
23	w			43	30.11.2017	6		10	12.1	38	38	12	32	99.5	144.1	44.6	18.14	3.05	4.1	140	57.99	41.49
23	w			50	07.12.2017	7	67	10.1	12.3	38	38	12	32	102.9	145.86	43	18.73	2.86	4.86	141	65.67	37.18
23	w			57	14.12.2017	8		9.7	11.7	36	37	12	33	111.1	142.22	31.1	19.23	2.61	4.22	138	75.13	35.95
23	w			64	21.12.2017	9		9.8	12	36	37	12	33	104.7	142.54	37.9	19.13	2.36	4.54	138	73.44	31.24
23	w			71	28.12.2017	10	30.4	10.6	12.6	38	36	12	33	115.6	141.19	25.6	19.66	2.24	4.19	137	86.96	28.6
24	w	19.10.2017	40	7	26.10.2017	1	25.1	5.7	8	27	48	14	29	113.3	141.5	28.2	18	4.31	4.5	137	29.56	83.7
24	w			15	03.11.2017	2		7.3	9.7	32	44	13	31	116.6	142.54	25.9	18.76	3.61	4.54	138	58.53	58.08
24	w			21	09.11.2017	3		8.8	10.8	35	40	12	31	104.1	139.69	35.6	18.25	2.95	4.69	135	62.16	41.93
24	w			28	16.11.2017	4	30.6	8.8	10.7	33	37	12	33	115.7	141.39	25.7	19.51	2.64	4.39	137	76.56	39.11
24	w			35	23.11.2017	5		8.1	9.6	30	37	12	33	135.7	142.26	6.5	21.11	2.27	4.26	138	100.2	35.51
24	w			42	30.11.2017	6		8.6	9.9	32	37	12	31	121.1	142.29	21.2	20.56	2.03	4.29	138	92.19	28.92
24	w			49	07.12.2017	7	25	8.7	10.1	31	36	12	32	99.3	141.57	42.3	19.57	1.84	4.57	137	73.92	25.39
24	w			56	14.12.2017	8		8.8	10.2	33	37	12	31	120.5	142.26	21.7	20.71	1.81	4.26	138	96.34	24.18
24	w			63	21.12.2017	9		9	10.5	33	37	12	32	135.4	143.36	8	21.68	1.77	4.36	139	111.98	23.41
24	w			70	28.12.2017	10	32.6	10	11.8	37	37	12	32	113.2	144.31	31.1	20.38	1.75	4.31	140	92.11	21.1
25	w	27.10.2017		7	03.11.2017	1	39.4	7.2	9.3	31	43	13	30	117.2	142.91	25.8	17.74	4.74	4.91	138	36.25	80.91
25	w			13	09.11.2017	2		8.6	10.8	35	41	13	31	112	141.53	29.5	17.59	4.28	4.53	137	47.1	64.94
25	w			20	16.11.2017	3		9.8	12.1	37	37	12	33	100.1	140.45	40.3	17.23	3.69	4.45	136	47.88	52.25
25	w			27	23.11.2017	4	19.5	9.7	11.6	35	37	12	33	136.9	142.04	5.1	20.05	3.33	4.04	138	87.35	49.55
25	w			34	30.11.2017	5		10.9	12.5	39	35	12	33	126	141.09	15.1	19.61	2.93	4.09	137	87.34	38.65
25	w			41	07.12.2017	6		10.4	11.9	36	35	11	33	110.3	140.05	29.8	19.21	2.34	4.05	136	78.44	31.86
25	w			48	14.12.2017	7	20.3	10.3	11.4	34	33	11	33	133.2	139.41	6.2	20.63	2.25	4.41	135	102.01	31.17
25	w			55	21.12.2017	8		11.4	11.9	37	33	10	32	109.3	143.5	34.2	19.74	2.07	4.5	139	83.36	25.94
25	w			62	28.12.2017	9		10.9	11.8	36	33	11	33	110.8	142.34	31.5	19.88	1.96	4.34	138	85.93	24.88
25	w			69	04.01.2018	10	32.8	11.2	12.1	37	33	11	33	100	143.04	43.1	19.35	1.83	4.04	139	77.15	22.8
26	m	22.11.2017		8	30.11.2017	1	43.7	9.1	12.6	41	45	14	31	101	138.54	37.5	15.03	5.49	4.54	134	27.18	73.84
26	m			15	07.12.2017	2		9.6	13.4	42	44	14	32	101.5	139.75	38.3	15.94	4.68	4.75	135	41.24	60.24
26	m			22	14.12.2017	3		9.9	13.3	43	43	13	31	124.5	141.53	17.1	18.07	4.3	4.53	137	70.54	53.93
26	m			29	21.12.2017	4	17.6	9.7	12.8	41	42	13	31	102.9	142.46	39.6	17.75	3.29	4.46	138	61.13	41.75
26	m			37	29.12.2017	5		10.1	12.4	41	41	12	30	99.5	139.4	39.9	17.58	2.93	4.4	135	62.95	36.59
26	m			43	04.01.2018	6		9.5	12.1	38	41	13	32	118.1	140.49	22.4	19.43	2.57	4.49	136	84.89	33.23
26	m			50	11.01.2018	7	11.8	9.4	11.7	37	40	12	31	129.8	140.19	10.4	20.39	2.34	4.19	136	99.08	30.74
26	m			57	18.01.2018	8		9.6	12.1	34	36	13	35	131.6	140.72	9.1	20.78	2.16	4.72	136	102.63	28.99
26	m			64	25.01.2018	9		9.3	11.5	36	39	12	32	156.7	141.84	-14.9	22.55	1.99	3.84	138	130.42	26.33
26	m			71	01.02.2018	10	17.4	9.7	11.9	37	38	12	32	154	139.47	-14.5	22.22	1.92	4.47	135	130.48	23.51
27	m	23.11.2017		7	30.11.2017	1	50.6	9.2	12.6	41	45	14	31	110.7	141.88	31.2	15.72	5.8	4.88	137	32.85	77.85
27	m			14	07.12.2017	2		10.1	13.7	43	43	14	32	126.4	142.54	16.1	17.43	5.17	4.54	138	60.27	66.14
27	m			21	14.12.2017	3		10.4	13.4	42	40	13	32	120.4	142.74	22.3	17.98	4.25	4.74	138	66.25	54.2
27	m			28	21.12.2017	4	20.7	11	13.5	43	39	12	32	144.5	143.38	-1.1	20.05	3.93	4.38	139	95.45	49.04
27	m			35	28.12.2017	5		11.3	13.5	42	37	12	32	122.5	142.58	20.1	19.13	3.22	4.58	138	82.76	39.74
27	m			42	04.01.2018	6		11.4	13.5	41	36	12	33	125.7	143.72	18	19.82	2.9	4.72	139	90.05	35.63
27	m			49	11.01.2018	7	21.5	12	13.7	42	36	12	32	159.3	143.95	-15.3	22.08	2.99	4.95	139	123.42	35.88
27	m			56	18.01.2018	8		11.6	13.2	38	33	11	35	128.1	146.37	18.3	20.79	2.45	5.37	141	98.17	29.93
27	m			63	25.01.2018	9		10.9	11.5	38	35	11	30	136.4	143.07	6.7	21.38	2.04	4.07	139	110.81	25.58
27	m			70	01.02.2018	10	29.7	9.6	10.6	33	34	11	32	116.5	143.25	26.7	20.72	1.69	4.25	139	94.5	22.03
28	m	01.12.2017		6	07.12.2017	1	41.3	9.1	12.3	38	42	14	33	113.1	145.43	32.3	16.32	5.87	4.43	141	27.67	85.42
28	m			13	14.12.2017	2		10.4	13.6	45	43	13	31	117.7	142.82	25.1	16.48	5.45	4.82	138	51.03	66.72
28	m			20	21.12.2017	3		10.2	12.9	42	41	13	31	126.7	142.49	15.8	18.06	4.58	4.49	138	67.5	59.23
28	m			27	28.12.2017	4	31.3	10.1	12.5	41	41	12	30	124.7	144.26	19.6	18.73	3.97	4.26	140	72.7	51.96
28	m			34	04.01.2018	5		9.9	11.8	39	40	12	30	118.2	142.15	23.9	18.88	3.26	4.15	138	74.55	43.69
28	m			41	11.01.2018	6		9.8	11.7	38	38	12	31	139.6	142.33	2.7	20.56	2.99	4.33	138	99.47	40.17
28	m			48	18.01.2018	7	10.7	9.3	11.3	32	34	12	36	134.7	142.24	7.6	20.82	2.49	4.24	138	97.08	37.59
28	m			55	25.01.2018	8		9	10	32	36	11	31	158	142.32	-15.7	22.4	2.16	4.32	138	126.7	31.27
28	m			62	01.02.2018	9		9.4	10.3	32	34	11	32	120.7	142.15	21.4	20.76	1.79	4.15	138	95.93	24.79
28	m			70	09.02.2018	10	41.5	9.1	9.8	34	38	11	29	128.6	147.94	19.3	21.85	1.71	4.94	143	108.03	20.57
29	m	02.12.2017		5	07.12.2017	1	19.9	6	6.4	23	38	11	28		144.94		17.69	4.43	3.94	141		102.43
29	m			12	14.12.2017	2		7.8	8.8	29	37	11	30	96.4	143.71	47.4	16.79	4.88	4.71	139	6.98	89.37
29	m			19	21.12.2017	3		8.9	9.7	30	34	11	32	111.4	142.29	30.9	17.99	4.18	5.29	137	40.14	71.28
29	m			26	28.12.2017	4	12.4	9.2	9.8	30	33	11	33	124.7	142.18	17.5	19.21	3.61	4.18	138	62.3	62.38
29	m			33	04.01.2018	5		8.4	8.5	26	31	10	32	100.9	142.1	41.2	19.18	2.71	4.1	138	49.93	50.95
29	m			40	11.01.2018	6		9.8	9.3	29	29	10	32	138.5	142.67	4.2	20.63	2.94	4.67	138	89.07	49.4
29	m			47	18.01.2018	7	5.88	9.5	8.7	25	27	9	34	144.1	140.41	-3.6	21.23	2.33	4.41	136	101.41	42.65
29	m			54	25.01.2018	8		9.6	8.8	26	27	9	34	142.4	142.35	0	21.46	2.26	4.35	138	102.56	39.84
29	m			61	01.02.2018	9		9.8	8.6	26	27	9	33	111	140.53	29.5	20.02	2.12	4.53	136	74.86	36.14
29	m			69	09.02.2018	10	58.6	9.8	8.6	28	29	9	31	124.1	146.22	22.1	21.27	2.07	4.22	142	90.71	33.42
30	m	06.12.2017		8	14.12.2017	1	30.7	7.9	10.3	32	41	13	32	120.7	142.49	21.8	16.55	6.03	4.49	138	17.08	103.6
30	m			15	21.12.2017	2		8.3	10.5	32	39	13	33	127.4	143.6	16.2	17.31	5.76	4.6	139	29.19	98.18
30	m			22	28.12.2017	3		8.5	10.1	32	37	12	32	130.3	143.47	13.1	18.11	5.11	4.47	139	44.1	86.25
30	m			29	04.01.2018	4	9.52	8.9	9.8	31	35	11	32	121.8	136.67	14.8	17.44	4.57	4.67	132	43.75	78.1
30	m			36	11.01.2018	5		8.9	10	31	35	11	32	126.2	142.53	16.3	18.76	4.15	4.53	138	55.9	70.31
30	m			43	18.01.2018	6		9.1	10	29	32	11	35	121.2	141.32	20.1	18.9	3.69	4.32	137	55.53	65.68
30	m			50	25.01.2018	7	7.82	9.2	9.9	30	33	11	33	158.1	144.27	-13.9	21.18	3.56	4.27	140	96.97	61.16
30	m			57	01.02.2018	8		10	10.7	32	32	11	34	298.7	140.36	-158.3	27.4	4.44	4.36	136	224.74	73.95
30	m			65	09.02.2018	9		9.3	9.5	31	33	10	31	151.1	144.35	-6.7	21.48	2.93	4.35	140	104.16	46.93
30	m			71	15.02.2018	10	13.1	9.3	9.7	31	33	10	31	151	143.41	-7.6	21.31	2.98	4.41	139	103.09	47.91
