# Supplementary material for: Changes of the erythrocyte phenotype and blood biochemistry in dairy calves during the first ten weeks of age
Source: PeerJ. 2019 Jul 16;7:e7248. doi: 10.7717/peerj.7248 (PMC6640622; doi:10.7717/peerj.7248)
Supplement: Dataset S2 [file peerj-07-7248-s005.csv]

Animal number	day of life	date (dd.mm.yyyy)	Type of feed	amount offered (mL)	amount left over (mL)	intake (mL)
1	1	23.08.2017	colostrum/acidified whole milk	7005	3382	3623
1	2	24.08.2017	colostrum/acidified whole milk	8002	4205	3797
1	3	25.08.2017	colostrum/acidified whole milk	8011	2729	5282
1	4	26.08.2017	colostrum/acidified whole milk	8063	0	8063
1	5	27.08.2017	colostrum/acidified whole milk	8053	0	8053
1	6	28.08.2017	milk replacer	8014	0	8014
1	7	29.08.2017	milk replacer	8013	0	8013
1	8	30.08.2017	milk replacer	8050	2786	5264
1	9	31.08.2017	milk replacer	8033	0	8033
1	10	01.09.2017	milk replacer	8020	1517	6503
1	11	02.09.2017	milk replacer	8029	3132	4897
1	12	03.09.2017	milk replacer	8013	1862	6151
1	13	04.09.2017	milk replacer	8001	500	7501
1	14	05.09.2017	milk replacer	8000	1200	6800
1	15	06.09.2017	milk replacer	8000	0	8000
1	16	07.09.2017	milk replacer	8000	1900	6100
1	17	08.09.2017	milk replacer	8000	100	7900
1	18	09.09.2017	milk replacer	8000	0	8000
1	19	10.09.2017	milk replacer	8000	0	8000
1	20	11.09.2017	milk replacer	8000	0	8000
1	21	12.09.2017	milk replacer	8000	5500	2500
1	22	13.09.2017	milk replacer	8000	0	8000
1	23	14.09.2017	milk replacer	8000	0	8000
1	24	15.09.2017	milk replacer	8000	0	8000
1	25	16.09.2017	milk replacer	8000	100	7900
1	26	17.09.2017	milk replacer	8000	0	8000
1	27	18.09.2017	milk replacer	8000	100	7900
1	28	19.09.2017	milk replacer	8000	0	8000
1	29	20.09.2017	milk replacer	8000	0	8000
1	30	21.09.2017	milk replacer	8000	0	8000
1	31	22.09.2017	milk replacer	8000	0	8000
1	32	23.09.2017	milk replacer	8000	0	8000
1	33	24.09.2017	milk replacer	8000	0	8000
1	34	25.09.2017	milk replacer	8000	0	8000
1	35	26.09.2017	milk replacer	8000	0	8000
1	36	27.09.2017	milk replacer	8000	300	7700
1	37	28.09.2017	milk replacer	8000	0	8000
1	38	29.09.2017	milk replacer	8000	0	8000
1	39	30.09.2017	milk replacer	8000	0	8000
1	40	01.10.2017	milk replacer	8000	0	8000
1	41	02.10.2017	milk replacer	8000	0	8000
1	42	03.10.2017	milk replacer	8000	0	8000
1	43	04.10.2017	milk replacer	8000	0	8000
1	44	05.10.2017	milk replacer	8000	0	8000
1	45	06.10.2017	milk replacer	8000	0	8000
1	46	07.10.2017	milk replacer	8000	0	8000
1	47	08.10.2017	milk replacer	8000	1600	6400
1	48	09.10.2017	milk replacer	8000	7800	200
1	49	10.10.2017	milk replacer	8000	0	8000
1	50	11.10.2017	milk replacer	8000	0	8000
1	51	12.10.2017	milk replacer	8000	0	8000
1	52	13.10.2017	milk replacer	8000	0	8000
1	53	14.10.2017	milk replacer	8000	500	7500
1	54	15.10.2017	milk replacer	8000	1000	7000
1	55	16.10.2017	milk replacer	8000	1400	6600
1	56	17.10.2017	milk replacer	7500	1400	6100
1	57	18.10.2017	milk replacer	7000	7000	0
1	58	19.10.2017	milk replacer	6600	1400	5200
1	59	20.10.2017	milk replacer	6100	1500	4600
1	60	21.10.2017	milk replacer	5700	1500	4200
1	61	22.10.2017	milk replacer	5200	2400	2800
1	62	23.10.2017	milk replacer	4700	1400	3300
1	63	24.10.2017	milk replacer	4300	1400	2900
1	64	25.10.2017	milk replacer	3800	1500	2300
1	65	26.10.2017	milk replacer	3300	1300	2000
1	66	27.10.2017	milk replacer	2900	2900	0
1	67	28.10.2017	milk replacer	2400	2400	0
1	68	29.10.2017	milk replacer	2000	2000	0
1	69	30.10.2017	milk replacer	0	0	0
1	70	31.10.2017	milk replacer	0	0	0
1	71	01.11.2017	milk replacer	0	0	0
1	72	02.11.2017	milk replacer	0	0	0
1	73	03.11.2017	milk replacer	0	0	0
1	74	04.11.2017	milk replacer	0	0	0
1	75	05.11.2017	milk replacer	0	0	0
1	76	06.11.2017	milk replacer	0	0	0
1	77	07.11.2017	milk replacer	0	0	0
1	78	08.11.2017	milk replacer	0	0	0
1	79	09.11.2017	milk replacer	0	0	0
1	80	10.11.2017	milk replacer	0	0	0
1	81	11.11.2017	milk replacer	0	0	0
1	82	12.11.2017	milk replacer	0	0	0
1	83	13.11.2017	milk replacer	0	0	0
1	84	14.11.2017	milk replacer	0	0	0
1	85	15.11.2017	milk replacer	0	0	0
2	1	25.08.2017	colostrum/acidified whole milk	7512	2256	5256
2	2	26.08.2017	colostrum/acidified whole milk	8058	0	8058
2	3	27.08.2017	colostrum/acidified whole milk	8062	0	8062
2	4	28.08.2017	colostrum/acidified whole milk	4038	0	4038
2	5	29.08.2017	colostrum/acidified whole milk	4005	0	4005
2	6	30.08.2017	milk replacer	8014	0	8014
2	7	31.08.2017	milk replacer	8030	0	8030
2	8	01.09.2017	milk replacer	8014	0	8014
2	9	02.09.2017	milk replacer	8003	0	8003
2	10	03.09.2017	milk replacer	8011	0	8011
2	11	04.09.2017	milk replacer	8007	0	8007
2	12	05.09.2017	milk replacer	8000	400	7600
2	13	06.09.2017	milk replacer	8000	4100	3900
2	14	07.09.2017	milk replacer	8000	300	7700
2	15	08.09.2017	milk replacer	8000	1600	6400
2	16	09.09.2017	milk replacer	8000	0	8000
2	17	10.09.2017	milk replacer	8000	100	7900
2	18	11.09.2017	milk replacer	8000	1500	6500
2	19	12.09.2017	milk replacer	8000	6000	2000
2	22	15.09.2017	milk replacer	8000	100	7900
2	23	16.09.2017	milk replacer	8000	100	7900
2	24	17.09.2017	milk replacer	8000	0	8000
2	25	18.09.2017	milk replacer	8000	0	8000
2	26	19.09.2017	milk replacer	8000	100	7900
2	27	20.09.2017	milk replacer	8000	0	8000
2	28	21.09.2017	milk replacer	8000	0	8000
2	29	22.09.2017	milk replacer	8000	0	8000
2	30	23.09.2017	milk replacer	8000	0	8000
2	31	24.09.2017	milk replacer	8000	0	8000
2	32	25.09.2017	milk replacer	8000	0	8000
2	33	26.09.2017	milk replacer	8000	300	7700
2	34	27.09.2017	milk replacer	8000	0	8000
2	35	28.09.2017	milk replacer	8000	100	7900
2	36	29.09.2017	milk replacer	8000	0	8000
2	37	30.09.2017	milk replacer	8000	0	8000
2	38	01.10.2017	milk replacer	8000	0	8000
2	39	02.10.2017	milk replacer	8000	0	8000
2	40	03.10.2017	milk replacer	8000	0	8000
2	41	04.10.2017	milk replacer	8000	0	8000
2	42	05.10.2017	milk replacer	8000	0	8000
2	43	06.10.2017	milk replacer	8000	0	8000
2	44	07.10.2017	milk replacer	8000	0	8000
2	45	08.10.2017	milk replacer	8000	0	8000
2	46	09.10.2017	milk replacer	8000	0	8000
2	47	10.10.2017	milk replacer	8000	2200	5800
2	48	11.10.2017	milk replacer	8000	7400	600
2	50	13.10.2017	milk replacer	8000	0	8000
2	51	14.10.2017	milk replacer	8000	100	7900
2	52	15.10.2017	milk replacer	8000	0	8000
2	53	16.10.2017	milk replacer	8000	100	7900
2	54	17.10.2017	milk replacer	8000	0	8000
2	55	18.10.2017	milk replacer	8000	100	7900
2	56	19.10.2017	milk replacer	8000	0	8000
2	57	20.10.2017	milk replacer	8000	100	7900
2	58	21.10.2017	milk replacer	7500	4900	2600
2	59	22.10.2017	milk replacer	7000	0	7000
2	60	23.10.2017	milk replacer	6600	0	6600
2	61	24.10.2017	milk replacer	6100	0	6100
2	62	25.10.2017	milk replacer	5700	3200	2500
2	63	26.10.2017	milk replacer	5200	0	5200
2	64	27.10.2017	milk replacer	4700	100	4600
2	65	28.10.2017	milk replacer	4300	100	4200
2	66	29.10.2017	milk replacer	3800	0	3800
2	67	30.10.2017	milk replacer	3300	0	3300
2	68	31.10.2017	milk replacer	2900	300	2600
2	69	01.11.2017	milk replacer	2400	0	2400
2	70	02.11.2017	milk replacer	2000	0	2000
2	71	03.11.2017	milk replacer	0	0	0
2	72	04.11.2017	milk replacer	0	0	0
2	73	05.11.2017	milk replacer	0	0	0
2	74	06.11.2017	milk replacer	0	0	0
2	75	13.11.2017	milk replacer	0	0	0
2	76	14.11.2017	milk replacer	0	0	0
2	77	15.11.2017	milk replacer	0	0	0
3	1	25.08.2017	colostrum/acidified whole milk	3000	0	3000
3	2	26.08.2017	colostrum/acidified whole milk	8037	3767	4270
3	3	27.08.2017	colostrum/acidified whole milk	8060	0	8060
3	4	28.08.2017	colostrum/acidified whole milk	8008	0	8008
3	5	29.08.2017	colostrum/acidified whole milk	8055	0	8055
3	6	30.08.2017	milk replacer	8033	0	8033
3	7	31.08.2017	milk replacer	8025	0	8025
3	8	01.09.2017	milk replacer	8013	0	8013
3	9	02.09.2017	milk replacer	8015	0	8015
3	10	03.09.2017	milk replacer	8012	0	8012
3	11	04.09.2017	milk replacer	8001	0	8001
3	12	05.09.2017	milk replacer	8000	0	8000
3	13	06.09.2017	milk replacer	8000	0	8000
3	14	07.09.2017	milk replacer	8000	0	8000
3	15	08.09.2017	milk replacer	8000	0	8000
3	16	09.09.2017	milk replacer	8000	0	8000
3	17	10.09.2017	milk replacer	8000	0	8000
3	18	11.09.2017	milk replacer	8000	100	7900
3	19	12.09.2017	milk replacer	8000	6000	2000
3	22	15.09.2017	milk replacer	8000	0	8000
3	23	16.09.2017	milk replacer	8000	100	7900
3	24	17.09.2017	milk replacer	8000	0	8000
3	25	18.09.2017	milk replacer	8000	0	8000
3	26	19.09.2017	milk replacer	8000	0	8000
3	27	20.09.2017	milk replacer	8000	100	7900
3	28	21.09.2017	milk replacer	8000	0	8000
3	29	22.09.2017	milk replacer	8000	0	8000
3	30	23.09.2017	milk replacer	8000	0	8000
3	31	24.09.2017	milk replacer	8000	0	8000
3	32	25.09.2017	milk replacer	8000	0	8000
3	33	26.09.2017	milk replacer	8000	100	7900
3	34	27.09.2017	milk replacer	8000	0	8000
3	35	28.09.2017	milk replacer	8000	0	8000
3	36	29.09.2017	milk replacer	8000	0	8000
3	37	30.09.2017	milk replacer	8000	0	8000
3	38	01.10.2017	milk replacer	8000	0	8000
3	39	02.10.2017	milk replacer	8000	0	8000
3	40	03.10.2017	milk replacer	8000	0	8000
3	41	04.10.2017	milk replacer	8000	400	7600
3	42	05.10.2017	milk replacer	8000	0	8000
3	43	06.10.2017	milk replacer	8000	0	8000
3	44	07.10.2017	milk replacer	8000	0	8000
3	45	08.10.2017	milk replacer	8000	1700	6300
3	46	09.10.2017	milk replacer	8000	1800	6200
3	47	10.10.2017	milk replacer	8000	1700	6300
3	48	11.10.2017	milk replacer	8000	4000	4000
3	50	13.10.2017	milk replacer	8000	0	8000
3	51	14.10.2017	milk replacer	8000	0	8000
3	52	15.10.2017	milk replacer	8000	0	8000
3	53	16.10.2017	milk replacer	8000	0	8000
3	54	17.10.2017	milk replacer	8000	0	8000
3	55	18.10.2017	milk replacer	8000	0	8000
3	56	19.10.2017	milk replacer	8000	0	8000
3	57	20.10.2017	milk replacer	8000	0	8000
3	58	21.10.2017	milk replacer	7500	4900	2600
3	59	22.10.2017	milk replacer	7000	0	7000
3	60	23.10.2017	milk replacer	6600	0	6600
3	61	24.10.2017	milk replacer	6100	0	6100
3	62	25.10.2017	milk replacer	5700	3200	2500
3	63	26.10.2017	milk replacer	5200	0	5200
3	64	27.10.2017	milk replacer	4700	0	4700
3	65	28.10.2017	milk replacer	4300	100	4200
3	66	29.10.2017	milk replacer	3800	0	3800
3	67	30.10.2017	milk replacer	3300	0	3300
3	68	31.10.2017	milk replacer	2900	300	2600
3	69	01.11.2017	milk replacer	2400	0	2400
3	70	02.11.2017	milk replacer	2000	0	2000
3	71	03.11.2017	milk replacer	0	0	0
3	72	04.11.2017	milk replacer	0	0	0
3	73	05.11.2017	milk replacer	0	0	0
3	74	06.11.2017	milk replacer	0	0	0
3	75	13.11.2017	milk replacer	0	0	0
3	76	14.11.2017	milk replacer	0	0	0
3	77	15.11.2017	milk replacer	0	0	0
4	1	29.08.2017	colostrum/acidified whole milk	7500	1447	6053
4	2	30.08.2017	colostrum/acidified whole milk	8030	2277	5753
4	3	31.08.2017	colostrum/acidified whole milk	8052	1031	7021
4	4	01.09.2017	colostrum/acidified whole milk	8059	786	7273
4	5	02.09.2017	colostrum/acidified whole milk	8019	2000	6019
4	6	03.09.2017	milk replacer	8001	2616	5385
4	7	04.09.2017	milk replacer	8004	0	8004
4	8	05.09.2017	milk replacer	8034	0	8034
4	9	06.09.2017	milk replacer	8003	0	8003
4	10	07.09.2017	milk replacer	8004	0	8004
4	11	08.09.2017	milk replacer	7002	6958	44
4	12	09.09.2017	milk replacer	8021	0	8021
4	13	10.09.2017	milk replacer	8043	0	8043
4	14	11.09.2017	milk replacer	8045	0	8045
4	15	12.09.2017	milk replacer	4015	0	4015
4	18	15.09.2017	milk replacer	8000	0	8000
4	19	16.09.2017	milk replacer	8000	100	7900
4	20	17.09.2017	milk replacer	8000	0	8000
4	21	18.09.2017	milk replacer	8000	0	8000
4	22	19.09.2017	milk replacer	8000	0	8000
4	23	20.09.2017	milk replacer	8000	0	8000
4	24	21.09.2017	milk replacer	8000	100	7900
4	25	22.09.2017	milk replacer	8000	0	8000
4	26	23.09.2017	milk replacer	8000	0	8000
4	27	24.09.2017	milk replacer	8000	0	8000
4	28	25.09.2017	milk replacer	8000	0	8000
4	29	26.09.2017	milk replacer	8000	100	7900
4	30	27.09.2017	milk replacer	8000	0	8000
4	31	28.09.2017	milk replacer	8000	0	8000
4	32	29.09.2017	milk replacer	8000	0	8000
4	33	30.09.2017	milk replacer	8000	0	8000
4	34	01.10.2017	milk replacer	8000	100	7900
4	35	02.10.2017	milk replacer	8000	100	7900
4	36	03.10.2017	milk replacer	8000	0	8000
4	37	04.10.2017	milk replacer	8000	200	7800
4	38	05.10.2017	milk replacer	8000	0	8000
4	39	06.10.2017	milk replacer	8000	0	8000
4	40	07.10.2017	milk replacer	8000	0	8000
4	41	08.10.2017	milk replacer	8000	0	8000
4	42	09.10.2017	milk replacer	8000	0	8000
4	43	10.10.2017	milk replacer	8000	2000	6000
4	44	11.10.2017	milk replacer	8000	4500	3500
4	46	13.10.2017	milk replacer	8000	0	8000
4	47	14.10.2017	milk replacer	8000	100	7900
4	48	15.10.2017	milk replacer	8000	0	8000
4	49	16.10.2017	milk replacer	8000	0	8000
4	50	17.10.2017	milk replacer	8000	0	8000
4	51	18.10.2017	milk replacer	8000	0	8000
4	52	19.10.2017	milk replacer	8000	0	8000
4	53	20.10.2017	milk replacer	8000	0	8000
4	54	21.10.2017	milk replacer	8000	5200	2800
4	55	22.10.2017	milk replacer	8000	0	8000
4	56	23.10.2017	milk replacer	8000	0	8000
4	57	24.10.2017	milk replacer	8000	0	8000
4	58	25.10.2017	milk replacer	7500	2400	5100
4	59	26.10.2017	milk replacer	7000	0	7000
4	60	27.10.2017	milk replacer	6600	0	6600
4	61	28.10.2017	milk replacer	6100	0	6100
4	62	29.10.2017	milk replacer	5700	0	5700
4	63	30.10.2017	milk replacer	5200	0	5200
4	64	31.10.2017	milk replacer	4700	0	4700
4	65	01.11.2017	milk replacer	4300	100	4200
4	66	02.11.2017	milk replacer	3800	700	3100
4	67	03.11.2017	milk replacer	3300	700	2600
4	68	04.11.2017	milk replacer	2900	1700	1200
4	69	05.11.2017	milk replacer	2400	0	2400
4	70	06.11.2017	milk replacer	2000	2000	0
4	77	13.11.2017	milk replacer	0	0	0
4	78	14.11.2017	milk replacer	0	0	0
4	79	15.11.2017	milk replacer	0	0	0
5	1	30.08.2017	colostrum/acidified whole milk	6757	600	6157
5	2	31.08.2017	colostrum/acidified whole milk	8053	1300	6753
5	3	01.09.2017	colostrum/acidified whole milk	8012	1354	6658
5	4	02.09.2017	colostrum/acidified whole milk	8021	0	8021
5	5	03.09.2017	colostrum/acidified whole milk	8014	0	8014
5	6	04.09.2017	milk replacer	8103	0	8103
5	7	05.09.2017	milk replacer	8013	0	8013
5	8	06.09.2017	milk replacer	8006	0	8006
5	9	07.09.2017	milk replacer	8004	0	8004
5	10	08.09.2017	milk replacer	8034	0	8034
5	11	09.09.2017	milk replacer	8028	0	8028
5	12	10.09.2017	milk replacer	8015	0	8015
5	13	11.09.2017	milk replacer	8029	0	8029
5	14	12.09.2017	milk replacer	0	0	0
5	17	15.09.2017	milk replacer	8000	0	8000
5	18	16.09.2017	milk replacer	8000	0	8000
5	19	17.09.2017	milk replacer	8000	100	7900
5	20	18.09.2017	milk replacer	8000	0	8000
5	21	19.09.2017	milk replacer	8000	1000	7000
5	22	20.09.2017	milk replacer	8000	0	8000
5	23	21.09.2017	milk replacer	8000	0	8000
5	24	22.09.2017	milk replacer	8000	100	7900
5	25	23.09.2017	milk replacer	8000	0	8000
5	26	24.09.2017	milk replacer	8000	0	8000
5	27	25.09.2017	milk replacer	8000	100	7900
5	28	26.09.2017	milk replacer	8000	0	8000
5	29	27.09.2017	milk replacer	8000	100	7900
5	30	28.09.2017	milk replacer	8000	300	7700
5	31	29.09.2017	milk replacer	8000	400	7600
5	32	30.09.2017	milk replacer	8000	400	7600
5	33	01.10.2017	milk replacer	8000	0	8000
5	34	02.10.2017	milk replacer	8000	100	7900
5	35	03.10.2017	milk replacer	8000	0	8000
5	36	04.10.2017	milk replacer	8000	0	8000
5	37	05.10.2017	milk replacer	8000	100	7900
5	38	06.10.2017	milk replacer	8000	0	8000
5	39	07.10.2017	milk replacer	8000	100	7900
5	40	08.10.2017	milk replacer	8000	100	7900
5	41	09.10.2017	milk replacer	8000	0	8000
5	42	10.10.2017	milk replacer	8000	2300	5700
5	43	11.10.2017	milk replacer	8000	7200	800
5	45	13.10.2017	milk replacer	8000	0	8000
5	46	14.10.2017	milk replacer	8000	0	8000
5	47	15.10.2017	milk replacer	8000	0	8000
5	48	16.10.2017	milk replacer	8000	0	8000
5	49	17.10.2017	milk replacer	8000	0	8000
5	50	18.10.2017	milk replacer	8000	0	8000
5	51	19.10.2017	milk replacer	8000	0	8000
5	52	20.10.2017	milk replacer	8000	0	8000
5	53	21.10.2017	milk replacer	8000	5200	2800
5	54	22.10.2017	milk replacer	8000	0	8000
5	55	23.10.2017	milk replacer	8000	0	8000
5	56	24.10.2017	milk replacer	8000	200	7800
5	57	25.10.2017	milk replacer	7500	2300	5200
5	58	26.10.2017	milk replacer	7000	0	7000
5	59	27.10.2017	milk replacer	6600	0	6600
5	60	28.10.2017	milk replacer	6100	0	6100
5	61	29.10.2017	milk replacer	5700	100	5600
5	62	30.10.2017	milk replacer	5200	0	5200
5	63	31.10.2017	milk replacer	4700	200	4500
5	64	01.11.2017	milk replacer	4300	0	4300
5	65	02.11.2017	milk replacer	3800	1000	2800
5	66	03.11.2017	milk replacer	3300	0	3300
5	67	04.11.2017	milk replacer	2900	2800	100
5	68	05.11.2017	milk replacer	2400	0	2400
5	69	06.11.2017	milk replacer	2000	2000	0
5	76	13.11.2017	milk replacer	0	0	0
5	77	14.11.2017	milk replacer	0	0	0
5	78	15.11.2017	milk replacer	0	0	0
6	1	03.09.2017	colostrum/acidified whole milk	6503	0	6503
6	2	04.09.2017	colostrum/acidified whole milk	8057	1129	6928
6	3	05.09.2017	colostrum/acidified whole milk	8090	1823	6267
6	4	06.09.2017	colostrum/acidified whole milk	8003	1641	6362
6	5	07.09.2017	colostrum/acidified whole milk	8011	1236	6775
6	6	08.09.2017	milk replacer	9027	0	9027
6	7	09.09.2017	milk replacer	8051	0	8051
6	8	10.09.2017	milk replacer	8028	0	8028
6	9	11.09.2017	milk replacer	8043	2146	5897
6	10	12.09.2017	milk replacer	8016	0	8016
6	11	13.09.2017	milk replacer	8019	1653	6366
6	12	14.09.2017	milk replacer	8001	0	8001
6	13	15.09.2017	milk replacer	8011	0	8011
6	14	16.09.2017	milk replacer	8035	0	8035
6	15	17.09.2017	milk replacer	4014	0	4014
6	16	18.09.2017	milk replacer	0	0	0
6	17	19.09.2017	milk replacer	7600	380	7220
6	18	20.09.2017	milk replacer	8000	0	8000
6	19	21.09.2017	milk replacer	8000	0	8000
6	20	22.09.2017	milk replacer	7700	231	7469
6	21	23.09.2017	milk replacer	8000	0	8000
6	22	24.09.2017	milk replacer	8000	0	8000
6	23	25.09.2017	milk replacer	8000	0	8000
6	24	26.09.2017	milk replacer	8000	0	8000
6	25	27.09.2017	milk replacer	8000	0	8000
6	26	28.09.2017	milk replacer	8000	0	8000
6	27	29.09.2017	milk replacer	8000	0	8000
6	28	30.09.2017	milk replacer	8000	0	8000
6	29	01.10.2017	milk replacer	8000	0	8000
6	30	02.10.2017	milk replacer	8000	0	8000
6	31	03.10.2017	milk replacer	8000	0	8000
6	32	04.10.2017	milk replacer	8000	0	8000
6	33	05.10.2017	milk replacer	8000	0	8000
6	34	06.10.2017	milk replacer	8000	0	8000
6	35	07.10.2017	milk replacer	7600	380	7220
6	36	08.10.2017	milk replacer	7700	231	7469
6	37	09.10.2017	milk replacer	8000	0	8000
6	38	10.10.2017	milk replacer	6000	1440	4560
6	39	11.10.2017	milk replacer	7200	720	6480
6	40	12.10.2017	milk replacer	7200	720	6480
6	41	13.10.2017	milk replacer	7200	720	6480
6	42	14.10.2017	milk replacer	7200	720	6480
6	43	15.10.2017	milk replacer	7200	720	6480
6	44	16.10.2017	milk replacer	8000	0	8000
6	45	17.10.2017	milk replacer	7600	380	7220
6	46	18.10.2017	milk replacer	6800	1020	5780
6	47	19.10.2017	milk replacer	6300	1386	4914
6	48	20.10.2017	milk replacer	6400	1280	5120
6	49	21.10.2017	milk replacer	8000	0	8000
6	50	22.10.2017	milk replacer	8000	0	8000
6	51	23.10.2017	milk replacer	6700	1072	5628
6	52	24.10.2017	milk replacer	7200	720	6480
6	53	25.10.2017	milk replacer	8000	0	8000
6	54	26.10.2017	milk replacer	6800	1020	5780
6	55	27.10.2017	milk replacer	8000	0	8000
6	56	28.10.2017	milk replacer	8000	0	8000
6	57	29.10.2017	milk replacer	8000	0	8000
6	58	30.10.2017	milk replacer	7100	355	6745
6	59	31.10.2017	milk replacer	6900	69	6831
6	60	01.11.2017	milk replacer	6600	0	6600
6	61	02.11.2017	milk replacer	5100	765	4335
6	62	03.11.2017	milk replacer	4800	720	4080
6	63	04.11.2017	milk replacer	4600	460	4140
6	64	05.11.2017	milk replacer	4400	264	4136
6	65	06.11.2017	milk replacer	4300	0	4300
6	66	07.11.2017	milk replacer	3400	340	3060
6	67	08.11.2017	milk replacer	2500	600	1900
6	68	09.11.2017	milk replacer	2300	460	1840
6	69	10.11.2017	milk replacer	1300	585	715
6	70	11.11.2017	milk replacer	2000	0	2000
6	71	12.11.2017	milk replacer	0	0	0
6	72	13.11.2017	milk replacer	0	0	0
6	73	14.11.2017	milk replacer	0	0	0
6	74	15.11.2017	milk replacer	0	0	0
6	75	16.11.2017	milk replacer	0	0	0
6	76	17.11.2017	milk replacer	0	0	0
6	77	18.11.2017	milk replacer	0	0	0
6	78	19.11.2017	milk replacer	0	0	0
6	79	20.11.2017	milk replacer	0	0	0
6	80	21.11.2017	milk replacer	0	0	0
7	1	03.09.2017	colostrum/acidified whole milk	3000	0	3000
7	2	04.09.2017	colostrum/acidified whole milk	8030	3495	4535
7	3	05.09.2017	colostrum/acidified whole milk	8084	0	8084
7	4	06.09.2017	colostrum/acidified whole milk	8052	2000	6052
7	5	07.09.2017	colostrum/acidified whole milk	8057	0	8057
7	6	08.09.2017	colostrum/acidified whole milk	8028	0	8028
7	7	09.09.2017	milk replacer	8033	0	8033
7	8	10.09.2017	milk replacer	8022	0	8022
7	9	11.09.2017	milk replacer	8034	0	8034
7	10	12.09.2017	milk replacer	8041	0	8041
7	11	13.09.2017	milk replacer	8035	0	8035
7	12	14.09.2017	milk replacer	8019	0	8019
7	13	15.09.2017	milk replacer	8044	0	8044
7	14	16.09.2017	milk replacer	8025	0	8025
7	15	17.09.2017	milk replacer	8003	0	8003
7	16	18.09.2017	milk replacer	800	720	80
7	17	19.09.2017	milk replacer	4000	2000	2000
7	18	20.09.2017	milk replacer	5600	1680	3920
7	19	21.09.2017	milk replacer	7600	380	7220
7	20	22.09.2017	milk replacer	6000	1500	4500
7	21	23.09.2017	milk replacer	7200	720	6480
7	22	24.09.2017	milk replacer	6800	1020	5780
7	23	25.09.2017	milk replacer	7900	79	7821
7	24	26.09.2017	milk replacer	8000	0	8000
7	25	27.09.2017	milk replacer	8000	0	8000
7	26	28.09.2017	milk replacer	8000	0	8000
7	27	29.09.2017	milk replacer	8000	0	8000
7	28	30.09.2017	milk replacer	8000	0	8000
7	29	01.10.2017	milk replacer	8000	0	8000
7	30	02.10.2017	milk replacer	8000	0	8000
7	31	03.10.2017	milk replacer	8000	0	8000
7	32	04.10.2017	milk replacer	8000	0	8000
7	33	05.10.2017	milk replacer	8000	0	8000
7	34	06.10.2017	milk replacer	8000	0	8000
7	35	07.10.2017	milk replacer	8000	0	8000
7	36	08.10.2017	milk replacer	8000	0	8000
7	37	09.10.2017	milk replacer	8000	0	8000
7	38	10.10.2017	milk replacer	8000	0	8000
7	39	11.10.2017	milk replacer	8000	0	8000
7	40	12.10.2017	milk replacer	8000	0	8000
7	41	13.10.2017	milk replacer	8000	0	8000
7	42	14.10.2017	milk replacer	8000	0	8000
7	43	15.10.2017	milk replacer	8000	0	8000
7	44	16.10.2017	milk replacer	8000	0	8000
7	45	17.10.2017	milk replacer	8000	0	8000
7	46	18.10.2017	milk replacer	8000	0	8000
7	47	19.10.2017	milk replacer	7900	79	7821
7	48	20.10.2017	milk replacer	8000	0	8000
7	49	21.10.2017	milk replacer	7300	657	6643
7	50	22.10.2017	milk replacer	8000	0	8000
7	51	23.10.2017	milk replacer	7700	231	7469
7	52	24.10.2017	milk replacer	8000	0	8000
7	53	25.10.2017	milk replacer	8000	0	8000
7	54	26.10.2017	milk replacer	7200	720	6480
7	55	27.10.2017	milk replacer	7600	380	7220
7	56	28.10.2017	milk replacer	8000	0	8000
7	57	29.10.2017	milk replacer	8000	0	8000
7	58	30.10.2017	milk replacer	7500	0	7500
7	59	31.10.2017	milk replacer	7000	0	7000
7	60	01.11.2017	milk replacer	6600	0	6600
7	61	02.11.2017	milk replacer	5900	236	5664
7	62	03.11.2017	milk replacer	5700	0	5700
7	63	04.11.2017	milk replacer	5200	0	5200
7	64	05.11.2017	milk replacer	4200	420	3780
7	65	06.11.2017	milk replacer	4300	0	4300
7	66	07.11.2017	milk replacer	3600	180	3420
7	67	08.11.2017	milk replacer	3300	0	3300
7	68	09.11.2017	milk replacer	2900	0	2900
7	69	10.11.2017	milk replacer	2100	210	1890
7	70	11.11.2017	milk replacer	2000	0	2000
7	71	12.11.2017	milk replacer	0	0	0
7	72	13.11.2017	milk replacer	0	0	0
7	73	14.11.2017	milk replacer	0	0	0
7	74	15.11.2017	milk replacer	0	0	0
7	75	16.11.2017	milk replacer	0	0	0
7	76	17.11.2017	milk replacer	0	0	0
7	77	18.11.2017	milk replacer	0	0	0
7	78	19.11.2017	milk replacer	0	0	0
7	79	20.11.2017	milk replacer	0	0	0
7	80	21.11.2017	milk replacer	0	0	0
8	1	05.09.2017	colostrum/acidified whole milk	7036	693	6343
8	2	06.09.2017	colostrum/acidified whole milk	8026	1380	6646
8	3	07.09.2017	colostrum/acidified whole milk	8014	1237	6777
8	4	08.09.2017	colostrum/acidified whole milk	8010	1653	6357
8	5	09.09.2017	colostrum/acidified whole milk	8037	0	8037
8	6	10.09.2017	milk replacer	8060	0	8060
8	7	11.09.2017	milk replacer	8048	0	8048
8	8	12.09.2017	milk replacer	8006	0	8006
8	9	13.09.2017	milk replacer	8032	0	8032
8	10	14.09.2017	milk replacer	8025	0	8025
8	11	15.09.2017	milk replacer	8001	1143	6858
8	12	16.09.2017	milk replacer	8006	1745	6261
8	13	17.09.2017	milk replacer	8051	2800	5251
8	14	18.09.2017	milk replacer	8003	1500	6503
8	15	19.09.2017	milk replacer	4000	2000	2000
8	16	20.09.2017	milk replacer	5600	1680	3920
8	17	21.09.2017	milk replacer	5900	1534	4366
8	18	22.09.2017	milk replacer	7600	380	7220
8	19	23.09.2017	milk replacer	8000	0	8000
8	20	24.09.2017	milk replacer	8000	0	8000
8	21	25.09.2017	milk replacer	7600	380	7220
8	22	26.09.2017	milk replacer	7700	308	7392
8	23	27.09.2017	milk replacer	8000	0	8000
8	24	28.09.2017	milk replacer	8000	0	8000
8	25	29.09.2017	milk replacer	8000	0	8000
8	26	30.09.2017	milk replacer	7200	720	6480
8	27	01.10.2017	milk replacer	3900	1989	1911
8	28	02.10.2017	milk replacer	8000	0	8000
8	29	03.10.2017	milk replacer	7100	781	6319
8	30	04.10.2017	milk replacer	7800	234	7566
8	31	05.10.2017	milk replacer	3700	1998	1702
8	32	06.10.2017	milk replacer	5100	1836	3264
8	33	07.10.2017	milk replacer	7200	648	6552
8	34	08.10.2017	milk replacer	8000	0	8000
8	35	09.10.2017	milk replacer	7200	720	6480
8	36	10.10.2017	milk replacer	8000	0	8000
8	37	11.10.2017	milk replacer	7600	380	7220
8	38	12.10.2017	milk replacer	8000	0	8000
8	39	13.10.2017	milk replacer	7600	380	7220
8	40	14.10.2017	milk replacer	7200	720	6480
8	41	15.10.2017	milk replacer	8000	0	8000
8	42	16.10.2017	milk replacer	8000	0	8000
8	43	17.10.2017	milk replacer	8000	0	8000
8	44	18.10.2017	milk replacer	7100	781	6319
8	45	19.10.2017	milk replacer	8000	0	8000
8	46	20.10.2017	milk replacer	8000	0	8000
8	47	21.10.2017	milk replacer	7600	380	7220
8	48	22.10.2017	milk replacer	4300	1978	2322
8	49	23.10.2017	milk replacer	8000	0	8000
8	50	24.10.2017	milk replacer	8000	0	8000
8	51	25.10.2017	milk replacer	8000	0	8000
8	52	26.10.2017	milk replacer	7600	380	7220
8	53	27.10.2017	milk replacer	7300	657	6643
8	54	28.10.2017	milk replacer	7900	79	7821
8	55	29.10.2017	milk replacer	8000	0	8000
8	56	30.10.2017	milk replacer	7200	720	6480
8	57	31.10.2017	milk replacer	8000	0	8000
8	58	01.11.2017	milk replacer	6800	1020	5780
8	59	02.11.2017	milk replacer	7600	380	7220
8	60	03.11.2017	milk replacer	8000	0	8000
8	61	04.11.2017	milk replacer	7500	0	7500
8	62	05.11.2017	milk replacer	5900	885	5015
8	63	06.11.2017	milk replacer	6600	0	6600
8	64	07.11.2017	milk replacer	5100	765	4335
8	65	08.11.2017	milk replacer	4800	720	4080
8	66	09.11.2017	milk replacer	4400	660	3740
8	67	10.11.2017	milk replacer	3900	585	3315
8	68	11.11.2017	milk replacer	4300	0	4300
8	69	12.11.2017	milk replacer	3400	340	3060
8	70	13.11.2017	milk replacer	2300	690	1610
8	71	14.11.2017	milk replacer	2400	360	2040
8	72	15.11.2017	milk replacer	1300	585	715
8	73	16.11.2017	milk replacer	1100	495	605
8	74	17.11.2017	milk replacer	0	0	0
8	75	18.11.2017	milk replacer	0	0	0
8	76	19.11.2017	milk replacer	0	0	0
8	77	20.11.2017	milk replacer	0	0	0
8	78	21.11.2017	milk replacer	0	0	0
9	1	12.09.2017	colostrum/acidified whole milk	8003	1073	6930
9	2	13.09.2017	colostrum/acidified whole milk	8023	1131	6892
9	3	14.09.2017	colostrum/acidified whole milk	8013	0	8013
9	4	15.09.2017	colostrum/acidified whole milk	8024	0	8024
9	5	16.09.2017	colostrum/acidified whole milk	8060	0	8060
9	6	17.09.2017	milk replacer	8034	0	8034
9	7	18.09.2017	milk replacer	8019	0	8019
9	8	19.09.2017	milk replacer	8028	1442	6586
9	9	20.09.2017	milk replacer	8001	0	8001
9	10	21.09.2017	milk replacer	8003	0	8003
9	11	22.09.2017	milk replacer	8034	0	8034
9	12	23.09.2017	milk replacer	8009	0	8009
9	13	24.09.2017	milk replacer	8002	0	8002
9	14	25.09.2017	milk replacer	6001	1500	4501
9	15	26.09.2017	milk replacer	6000	1500	4500
9	16	27.09.2017	milk replacer	7600	380	7220
9	17	28.09.2017	milk replacer	8000	0	8000
9	18	29.09.2017	milk replacer	8000	0	8000
9	19	30.09.2017	milk replacer	8000	0	8000
9	20	01.10.2017	milk replacer	8000	0	8000
9	21	02.10.2017	milk replacer	7700	231	7469
9	22	03.10.2017	milk replacer	7700	231	7469
9	23	04.10.2017	milk replacer	7800	234	7566
9	24	05.10.2017	milk replacer	8000	0	8000
9	25	06.10.2017	milk replacer	6800	1020	5780
9	26	07.10.2017	milk replacer	8000	0	8000
9	27	08.10.2017	milk replacer	8000	0	8000
9	28	09.10.2017	milk replacer	7800	156	7644
9	29	10.10.2017	milk replacer	5600	1680	3920
9	30	11.10.2017	milk replacer	7700	231	7469
9	31	12.10.2017	milk replacer	8000	0	8000
9	32	13.10.2017	milk replacer	8000	0	8000
9	33	14.10.2017	milk replacer	7600	380	7220
9	34	15.10.2017	milk replacer	8000	0	8000
9	35	16.10.2017	milk replacer	7200	720	6480
9	36	17.10.2017	milk replacer	8000	0	8000
9	37	18.10.2017	milk replacer	8000	0	8000
9	38	19.10.2017	milk replacer	8000	0	8000
9	39	20.10.2017	milk replacer	8000	0	8000
9	40	21.10.2017	milk replacer	8000	0	8000
9	41	22.10.2017	milk replacer	8000	0	8000
9	42	23.10.2017	milk replacer	8000	0	8000
9	43	24.10.2017	milk replacer	8000	0	8000
9	44	25.10.2017	milk replacer	8000	0	8000
9	45	26.10.2017	milk replacer	8000	0	8000
9	46	27.10.2017	milk replacer	8000	0	8000
9	47	28.10.2017	milk replacer	8000	0	8000
9	48	29.10.2017	milk replacer	8000	0	8000
9	49	30.10.2017	milk replacer	8000	0	8000
9	50	31.10.2017	milk replacer	8000	0	8000
9	51	01.11.2017	milk replacer	7600	380	7220
9	52	02.11.2017	milk replacer	6800	1020	5780
9	53	03.11.2017	milk replacer	7200	720	6480
9	54	04.11.2017	milk replacer	6000	1500	4500
9	55	05.11.2017	milk replacer	6600	1188	5412
9	56	06.11.2017	milk replacer	5600	1680	3920
9	57	07.11.2017	milk replacer	7600	380	7220
9	58	08.11.2017	milk replacer	6300	945	5355
9	59	09.11.2017	milk replacer	7000	0	7000
9	60	10.11.2017	milk replacer	3600	1620	1980
9	61	11.11.2017	milk replacer	4700	1081	3619
9	62	12.11.2017	milk replacer	4200	1050	3150
9	63	13.11.2017	milk replacer	5200	0	5200
9	64	14.11.2017	milk replacer	3600	828	2772
9	65	15.11.2017	milk replacer	3600	540	3060
9	66	16.11.2017	milk replacer	2600	780	1820
9	67	17.11.2017	milk replacer	2000	800	1200
9	68	18.11.2017	milk replacer	2700	135	2565
9	69	19.11.2017	milk replacer	2100	210	1890
9	70	20.11.2017	milk replacer	1900	95	1805
9	71	21.11.2017	milk replacer	0	0	0
10	1	12.09.2017	colostrum/acidified whole milk	3000	0	3000
10	2	13.09.2017	colostrum/acidified whole milk	7008	2190	4818
10	3	14.09.2017	colostrum/acidified whole milk	8023	300	7723
10	4	15.09.2017	colostrum/acidified whole milk	8020	0	8020
10	5	16.09.2017	colostrum/acidified whole milk	8048	0	8048
10	6	17.09.2017	colostrum/acidified whole milk	8011	0	8011
10	7	18.09.2017	milk replacer	8022	0	8022
10	8	19.09.2017	milk replacer	8036	1652	6384
10	9	20.09.2017	milk replacer	8014	0	8014
10	10	21.09.2017	milk replacer	8007	0	8007
10	11	22.09.2017	milk replacer	8001	1020	6981
10	12	23.09.2017	milk replacer	8013	0	8013
10	13	24.09.2017	milk replacer	8005	0	8005
10	14	25.09.2017	milk replacer	6001	1500	4501
10	15	26.09.2017	milk replacer	6000	1500	4500
10	16	27.09.2017	milk replacer	7500	450	7050
10	17	28.09.2017	milk replacer	8000	0	8000
10	18	29.09.2017	milk replacer	8000	0	8000
10	19	30.09.2017	milk replacer	8000	0	8000
10	20	01.10.2017	milk replacer	8000	0	8000
10	21	02.10.2017	milk replacer	8000	0	8000
10	22	03.10.2017	milk replacer	8000	0	8000
10	23	04.10.2017	milk replacer	8000	0	8000
10	24	05.10.2017	milk replacer	6800	1020	5780
10	25	06.10.2017	milk replacer	8000	0	8000
10	26	07.10.2017	milk replacer	8000	0	8000
10	27	08.10.2017	milk replacer	8000	0	8000
10	28	09.10.2017	milk replacer	6000	1500	4500
10	29	10.10.2017	milk replacer	6800	1020	5780
10	30	11.10.2017	milk replacer	7200	720	6480
10	31	12.10.2017	milk replacer	8000	0	8000
10	32	13.10.2017	milk replacer	8000	0	8000
10	33	14.10.2017	milk replacer	8000	0	8000
10	34	15.10.2017	milk replacer	7200	720	6480
10	35	16.10.2017	milk replacer	8000	0	8000
10	36	17.10.2017	milk replacer	8000	0	8000
10	37	18.10.2017	milk replacer	8000	0	8000
10	38	19.10.2017	milk replacer	8000	0	8000
10	39	20.10.2017	milk replacer	7600	380	7220
10	40	21.10.2017	milk replacer	7900	79	7821
10	41	22.10.2017	milk replacer	8000	0	8000
10	42	23.10.2017	milk replacer	8000	0	8000
10	43	24.10.2017	milk replacer	8000	0	8000
10	44	25.10.2017	milk replacer	8000	0	8000
10	45	26.10.2017	milk replacer	8000	0	8000
10	46	27.10.2017	milk replacer	6000	1500	4500
10	47	28.10.2017	milk replacer	7500	450	7050
10	48	29.10.2017	milk replacer	7600	380	7220
10	49	30.10.2017	milk replacer	8000	0	8000
10	50	31.10.2017	milk replacer	8000	0	8000
10	51	01.11.2017	milk replacer	8000	0	8000
10	52	02.11.2017	milk replacer	8000	0	8000
10	53	03.11.2017	milk replacer	8000	0	8000
10	54	04.11.2017	milk replacer	7600	380	7220
10	55	05.11.2017	milk replacer	6800	1020	5780
10	56	06.11.2017	milk replacer	6400	1280	5120
10	57	07.11.2017	milk replacer	8000	0	8000
10	58	08.11.2017	milk replacer	5300	1537	3763
10	59	09.11.2017	milk replacer	3100	1705	1395
10	60	10.11.2017	milk replacer	5400	918	4482
10	61	11.11.2017	milk replacer	4100	1353	2747
10	62	12.11.2017	milk replacer	3800	1254	2546
10	63	13.11.2017	milk replacer	4100	820	3280
10	64	14.11.2017	milk replacer	3600	828	2772
10	65	15.11.2017	milk replacer	3600	540	3060
10	66	16.11.2017	milk replacer	2600	780	1820
10	67	17.11.2017	milk replacer	2600	520	2080
10	68	18.11.2017	milk replacer	2100	525	1575
10	69	19.11.2017	milk replacer	2100	210	1890
10	70	20.11.2017	milk replacer	1800	180	1620
10	71	21.11.2017	milk replacer	0	0	0
11	1	12.09.2017	colostrum/acidified whole milk	3000	0	3000
11	2	13.09.2017	colostrum/acidified whole milk	7006	0	7006
11	3	14.09.2017	colostrum/acidified whole milk	8020	0	8020
11	4	15.09.2017	colostrum/acidified whole milk	8081	3394	4687
11	5	16.09.2017	colostrum/acidified whole milk	8024	0	8024
11	6	17.09.2017	colostrum/acidified whole milk	8020	0	8020
11	7	18.09.2017	milk replacer	8004	0	8004
11	8	19.09.2017	milk replacer	8040	1226	6814
11	9	20.09.2017	milk replacer	8038	1206	6832
11	10	21.09.2017	milk replacer	8031	0	8031
11	11	22.09.2017	milk replacer	8001	0	8001
11	12	23.09.2017	milk replacer	8002	0	8002
11	13	24.09.2017	milk replacer	8017	0	8017
11	14	25.09.2017	milk replacer	6002	1500	4502
11	15	26.09.2017	milk replacer	6000	1500	4500
11	16	27.09.2017	milk replacer	5900	1534	4366
11	17	28.09.2017	milk replacer	8000	0	8000
11	18	29.09.2017	milk replacer	8000	0	8000
11	19	30.09.2017	milk replacer	8000	0	8000
11	20	01.10.2017	milk replacer	8000	0	8000
11	21	02.10.2017	milk replacer	8000	0	8000
11	22	03.10.2017	milk replacer	8000	0	8000
11	23	04.10.2017	milk replacer	8000	0	8000
11	24	05.10.2017	milk replacer	8000	0	8000
11	25	06.10.2017	milk replacer	7600	380	7220
11	26	07.10.2017	milk replacer	8000	0	8000
11	27	08.10.2017	milk replacer	8000	0	8000
11	28	09.10.2017	milk replacer	8000	0	8000
11	29	10.10.2017	milk replacer	8000	0	8000
11	30	11.10.2017	milk replacer	8000	0	8000
11	31	12.10.2017	milk replacer	8000	0	8000
11	32	13.10.2017	milk replacer	8000	0	8000
11	33	14.10.2017	milk replacer	7200	720	6480
11	34	15.10.2017	milk replacer	8000	0	8000
11	35	16.10.2017	milk replacer	8000	0	8000
11	36	17.10.2017	milk replacer	7600	380	7220
11	37	18.10.2017	milk replacer	7600	380	7220
11	38	19.10.2017	milk replacer	8000	0	8000
11	39	20.10.2017	milk replacer	7900	79	7821
11	40	21.10.2017	milk replacer	8000	0	8000
11	41	22.10.2017	milk replacer	8000	0	8000
11	42	23.10.2017	milk replacer	7600	380	7220
11	43	24.10.2017	milk replacer	8000	0	8000
11	44	25.10.2017	milk replacer	8000	0	8000
11	45	26.10.2017	milk replacer	8000	0	8000
11	46	27.10.2017	milk replacer	8000	0	8000
11	47	28.10.2017	milk replacer	8000	0	8000
11	48	29.10.2017	milk replacer	8000	0	8000
11	49	30.10.2017	milk replacer	8000	0	8000
11	50	31.10.2017	milk replacer	7100	852	6248
11	51	01.11.2017	milk replacer	8000	0	8000
11	52	02.11.2017	milk replacer	8000	0	8000
11	53	03.11.2017	milk replacer	8000	0	8000
11	54	04.11.2017	milk replacer	8000	0	8000
11	55	05.11.2017	milk replacer	7900	79	7821
11	56	06.11.2017	milk replacer	8000	0	8000
11	57	07.11.2017	milk replacer	4700	1927	2773
11	58	08.11.2017	milk replacer	7500	0	7500
11	59	09.11.2017	milk replacer	7000	0	7000
11	60	10.11.2017	milk replacer	6200	310	5890
11	61	11.11.2017	milk replacer	5100	765	4335
11	62	12.11.2017	milk replacer	5700	0	5700
11	63	13.11.2017	milk replacer	5200	0	5200
11	64	14.11.2017	milk replacer	4700	0	4700
11	65	15.11.2017	milk replacer	4300	0	4300
11	66	16.11.2017	milk replacer	3800	0	3800
11	67	17.11.2017	milk replacer	3300	0	3300
11	68	18.11.2017	milk replacer	2600	260	2340
11	69	19.11.2017	milk replacer	2100	210	1890
11	70	20.11.2017	milk replacer	1500	375	1125
11	71	21.11.2017	milk replacer	0	0	0
12	1	16.09.2017	colostrum/acidified whole milk	7011	3535	3476
12	2	17.09.2017	colostrum/acidified whole milk	8000	2064	5936
12	3	18.09.2017	colostrum/acidified whole milk	8016	2292	5724
12	4	19.09.2017	colostrum/acidified whole milk	8017	1643	6374
12	5	20.09.2017	colostrum/acidified whole milk	8013	0	8013
12	6	21.09.2017	milk replacer	8025	925	7100
12	7	22.09.2017	milk replacer	8011	587	7424
12	8	23.09.2017	milk replacer	8002	1031	6971
12	9	24.09.2017	milk replacer	8001	0	8001
12	10	25.09.2017	milk replacer	1900	1444	456
12	11	26.09.2017	milk replacer	6000	1500	4500
12	12	27.09.2017	milk replacer	4500	1980	2520
12	13	28.09.2017	milk replacer	4100	2009	2091
12	14	29.09.2017	milk replacer	3900	1989	1911
12	15	30.09.2017	milk replacer	8000	0	8000
12	16	01.10.2017	milk replacer	8000	0	8000
12	17	02.10.2017	milk replacer	8000	0	8000
12	18	03.10.2017	milk replacer	8000	0	8000
12	19	04.10.2017	milk replacer	8000	0	8000
12	20	05.10.2017	milk replacer	8000	0	8000
12	21	06.10.2017	milk replacer	8000	0	8000
12	22	07.10.2017	milk replacer	8000	0	8000
12	23	08.10.2017	milk replacer	8000	0	8000
12	24	09.10.2017	milk replacer	8000	0	8000
12	25	10.10.2017	milk replacer	8000	0	8000
12	26	11.10.2017	milk replacer	8000	0	8000
12	27	12.10.2017	milk replacer	8000	0	8000
12	28	13.10.2017	milk replacer	7200	720	6480
12	29	14.10.2017	milk replacer	8000	0	8000
12	30	15.10.2017	milk replacer	8000	0	8000
12	31	16.10.2017	milk replacer	8000	0	8000
12	32	17.10.2017	milk replacer	8000	0	8000
12	33	18.10.2017	milk replacer	8000	0	8000
12	34	19.10.2017	milk replacer	7600	380	7220
12	35	20.10.2017	milk replacer	8000	0	8000
12	36	21.10.2017	milk replacer	8000	0	8000
12	37	22.10.2017	milk replacer	7600	380	7220
12	38	23.10.2017	milk replacer	8000	0	8000
12	39	24.10.2017	milk replacer	8000	0	8000
12	40	25.10.2017	milk replacer	8000	0	8000
12	41	26.10.2017	milk replacer	8000	0	8000
12	42	27.10.2017	milk replacer	8000	0	8000
12	43	28.10.2017	milk replacer	8000	0	8000
12	44	29.10.2017	milk replacer	8000	0	8000
12	45	30.10.2017	milk replacer	8000	0	8000
12	46	31.10.2017	milk replacer	8000	0	8000
12	47	01.11.2017	milk replacer	7600	380	7220
12	48	02.11.2017	milk replacer	8000	0	8000
12	49	03.11.2017	milk replacer	8000	0	8000
12	50	04.11.2017	milk replacer	8000	0	8000
12	51	05.11.2017	milk replacer	8000	0	8000
12	52	06.11.2017	milk replacer	8000	0	8000
12	53	07.11.2017	milk replacer	8000	0	8000
12	54	08.11.2017	milk replacer	8000	0	8000
12	55	09.11.2017	milk replacer	7200	720	6480
12	56	10.11.2017	milk replacer	8000	0	8000
12	57	11.11.2017	milk replacer	8000	0	8000
12	58	12.11.2017	milk replacer	7100	355	6745
12	59	13.11.2017	milk replacer	7000	0	7000
12	60	14.11.2017	milk replacer	5900	590	5310
12	61	15.11.2017	milk replacer	6100	0	6100
12	62	16.11.2017	milk replacer	5700	0	5700
12	63	17.11.2017	milk replacer	5200	0	5200
12	64	18.11.2017	milk replacer	4400	220	4180
12	65	19.11.2017	milk replacer	3200	800	2400
12	66	20.11.2017	milk replacer	3600	180	3420
12	67	21.11.2017	milk replacer	3300	0	3300
12	68	22.11.2017	milk replacer	2900	0	2900
12	69	23.11.2017	milk replacer	2200	110	2090
12	70	24.11.2017	milk replacer	2000	0	2000
12	71	25.11.2017	milk replacer	0	0	0
12	72	26.11.2017	milk replacer	0	0	0
12	73	27.11.2017	milk replacer	0	0	0
12	74	28.11.2017	milk replacer	0	0	0
12	75	29.11.2017	milk replacer	0	0	0
12	76	30.11.2017	milk replacer	0	0	0
12	77	01.12.2017	milk replacer	0	0	0
12	78	02.12.2017	milk replacer	0	0	0
12	79	03.12.2017	milk replacer	0	0	0
12	80	04.12.2017	milk replacer	0	0	0
12	81	05.12.2017	milk replacer	0	0	0
12	82	06.12.2017	milk replacer	0	0	0
12	83	07.12.2017	milk replacer	0	0	0
12	84	08.12.2017	milk replacer	0	0	0
12	85	09.12.2017	milk replacer	0	0	0
12	86	10.12.2017	milk replacer	0	0	0
12	87	11.12.2017	milk replacer	0	0	0
13	1	19.09.2017	colostrum/acidified whole milk	3500	0	3500
13	2	20.09.2017	colostrum/acidified whole milk	12115	3728	8387
13	3	21.09.2017	colostrum/acidified whole milk	8051	1277	6774
13	4	22.09.2017	colostrum/acidified whole milk	8034	3109	4925
13	5	23.09.2017	colostrum/acidified whole milk	8022	0	8022
13	6	24.09.2017	colostrum/acidified whole milk	8010	0	8010
13	7	25.09.2017	milk replacer	8005	0	8005
13	8	26.09.2017	milk replacer	8017	0	8017
13	9	27.09.2017	milk replacer	8042	0	8042
13	10	28.09.2017	milk replacer	8012	0	8012
13	11	29.09.2017	milk replacer	8032	2086	5946
13	12	30.09.2017	milk replacer	8010	0	8010
13	13	01.10.2017	milk replacer	8006	568	7438
13	14	02.10.2017	milk replacer	8007	0	8007
13	15	03.10.2017	milk replacer	8026	0	8026
13	16	04.10.2017	milk replacer	4016	0	4016
13	17	05.10.2017	milk replacer	8000	0	8000
13	18	06.10.2017	milk replacer	8000	0	8000
13	19	07.10.2017	milk replacer	8000	0	8000
13	20	08.10.2017	milk replacer	7800	156	7644
13	21	09.10.2017	milk replacer	8000	0	8000
13	22	10.10.2017	milk replacer	8000	0	8000
13	23	11.10.2017	milk replacer	8000	0	8000
13	24	12.10.2017	milk replacer	8000	0	8000
13	25	13.10.2017	milk replacer	8000	0	8000
13	26	14.10.2017	milk replacer	8000	0	8000
13	27	15.10.2017	milk replacer	8000	0	8000
13	28	16.10.2017	milk replacer	7600	380	7220
13	29	17.10.2017	milk replacer	8000	0	8000
13	30	18.10.2017	milk replacer	7800	156	7644
13	31	19.10.2017	milk replacer	7600	380	7220
13	32	20.10.2017	milk replacer	7900	79	7821
13	33	21.10.2017	milk replacer	8000	0	8000
13	34	22.10.2017	milk replacer	8000	0	8000
13	35	23.10.2017	milk replacer	8000	0	8000
13	36	24.10.2017	milk replacer	8000	0	8000
13	37	25.10.2017	milk replacer	8000	0	8000
13	38	26.10.2017	milk replacer	8000	0	8000
13	39	27.10.2017	milk replacer	7600	380	7220
13	40	28.10.2017	milk replacer	7600	380	7220
13	41	29.10.2017	milk replacer	8000	0	8000
13	42	30.10.2017	milk replacer	8000	0	8000
13	43	31.10.2017	milk replacer	8000	0	8000
13	44	01.11.2017	milk replacer	7900	79	7821
13	45	02.11.2017	milk replacer	8000	0	8000
13	46	03.11.2017	milk replacer	8000	0	8000
13	47	04.11.2017	milk replacer	8000	0	8000
13	48	05.11.2017	milk replacer	8000	0	8000
13	49	06.11.2017	milk replacer	7600	380	7220
13	50	07.11.2017	milk replacer	6000	1500	4500
13	51	08.11.2017	milk replacer	8000	0	8000
13	52	09.11.2017	milk replacer	8000	0	8000
13	53	10.11.2017	milk replacer	8000	0	8000
13	54	11.11.2017	milk replacer	7200	720	6480
13	55	12.11.2017	milk replacer	8000	0	8000
13	56	13.11.2017	milk replacer	8000	0	8000
13	57	14.11.2017	milk replacer	8000	0	8000
13	58	15.11.2017	milk replacer	7500	0	7500
13	59	16.11.2017	milk replacer	7000	0	7000
13	60	17.11.2017	milk replacer	6600	0	6600
13	61	18.11.2017	milk replacer	5700	285	5415
13	62	19.11.2017	milk replacer	4800	720	4080
13	63	20.11.2017	milk replacer	5200	0	5200
13	64	21.11.2017	milk replacer	4200	420	3780
13	65	22.11.2017	milk replacer	4300	0	4300
13	66	23.11.2017	milk replacer	2800	700	2100
13	67	24.11.2017	milk replacer	2900	290	2610
13	68	25.11.2017	milk replacer	2100	525	1575
13	69	26.11.2017	milk replacer	1200	600	600
13	70	27.11.2017	milk replacer	1000	500	500
13	71	28.11.2017	milk replacer	0	0	0
13	72	29.11.2017	milk replacer	0	0	0
13	73	30.11.2017	milk replacer	0	0	0
13	74	01.12.2017	milk replacer	0	0	0
13	75	02.12.2017	milk replacer	0	0	0
13	76	03.12.2017	milk replacer	0	0	0
13	77	04.12.2017	milk replacer	0	0	0
13	78	05.12.2017	milk replacer	0	0	0
13	79	06.12.2017	milk replacer	0	0	0
13	80	07.12.2017	milk replacer	0	0	0
13	81	08.12.2017	milk replacer	0	0	0
13	82	09.12.2017	milk replacer	0	0	0
13	83	10.12.2017	milk replacer	0	0	0
13	84	11.12.2017	milk replacer	0	0	0
14	1	21.09.2017	colostrum/acidified whole milk	7504	647	6857
14	2	22.09.2017	colostrum/acidified whole milk	8020	887	7133
14	3	23.09.2017	colostrum/acidified whole milk	8019	2099	5920
14	4	24.09.2017	colostrum/acidified whole milk	8012	989	7023
14	5	25.09.2017	colostrum/acidified whole milk	8020	0	8020
14	6	26.09.2017	milk replacer	8025	0	8025
14	7	27.09.2017	milk replacer	8017	2370	5647
14	8	28.09.2017	milk replacer	8008	1955	6053
14	9	29.09.2017	milk replacer	8018	993	7025
14	10	30.09.2017	milk replacer	8010	0	8010
14	11	01.10.2017	milk replacer	8016	1988	6028
14	12	02.10.2017	milk replacer	8022	0	8022
14	13	03.10.2017	milk replacer	8026	0	8026
14	14	04.10.2017	milk replacer	4005	0	4005
14	15	05.10.2017	milk replacer	8000	0	8000
14	16	06.10.2017	milk replacer	8000	0	8000
14	17	07.10.2017	milk replacer	8000	0	8000
14	18	08.10.2017	milk replacer	8000	0	8000
14	19	09.10.2017	milk replacer	8000	0	8000
14	20	10.10.2017	milk replacer	6400	1280	5120
14	21	11.10.2017	milk replacer	8000	0	8000
14	22	12.10.2017	milk replacer	7600	380	7220
14	23	13.10.2017	milk replacer	8000	0	8000
14	24	14.10.2017	milk replacer	8000	0	8000
14	25	15.10.2017	milk replacer	8000	0	8000
14	26	16.10.2017	milk replacer	8000	0	8000
14	27	17.10.2017	milk replacer	8000	0	8000
14	28	18.10.2017	milk replacer	8000	0	8000
14	29	19.10.2017	milk replacer	8000	0	8000
14	30	20.10.2017	milk replacer	8000	0	8000
14	31	21.10.2017	milk replacer	8000	0	8000
14	32	22.10.2017	milk replacer	8000	0	8000
14	34	24.10.2017	milk replacer	8000	0	8000
14	35	25.10.2017	milk replacer	7700	231	7469
14	33	23.10.2017	milk replacer	8000	0	8000
14	36	26.10.2017	milk replacer	7700	231	7469
14	37	27.10.2017	milk replacer	8000	0	8000
14	38	28.10.2017	milk replacer	8000	0	8000
14	39	29.10.2017	milk replacer	8000	0	8000
14	40	30.10.2017	milk replacer	8000	0	8000
14	41	31.10.2017	milk replacer	8000	0	8000
14	42	01.11.2017	milk replacer	8000	0	8000
14	43	02.11.2017	milk replacer	8000	0	8000
14	44	03.11.2017	milk replacer	8000	0	8000
14	45	04.11.2017	milk replacer	8000	0	8000
14	46	05.11.2017	milk replacer	7100	781	6319
14	47	06.11.2017	milk replacer	8000	0	8000
14	48	07.11.2017	milk replacer	8000	0	8000
14	49	08.11.2017	milk replacer	8000	0	8000
14	50	09.11.2017	milk replacer	6800	1020	5780
14	51	10.11.2017	milk replacer	8000	0	8000
14	52	11.11.2017	milk replacer	6000	1500	4500
14	53	12.11.2017	milk replacer	6800	1020	5780
14	54	13.11.2017	milk replacer	6800	1020	5780
14	55	14.11.2017	milk replacer	8000	0	8000
14	56	15.11.2017	milk replacer	7600	380	7220
14	57	16.11.2017	milk replacer	8000	0	8000
14	58	17.11.2017	milk replacer	7500	0	7500
14	59	18.11.2017	milk replacer	7000	0	7000
14	60	19.11.2017	milk replacer	6600	0	6600
14	61	20.11.2017	milk replacer	5400	540	4860
14	62	21.11.2017	milk replacer	4800	720	4080
14	63	22.11.2017	milk replacer	4900	245	4655
14	64	23.11.2017	milk replacer	3900	585	3315
14	65	24.11.2017	milk replacer	3400	680	2720
14	66	25.11.2017	milk replacer	2800	700	2100
14	67	26.11.2017	milk replacer	2900	290	2610
14	68	27.11.2017	milk replacer	2900	0	2900
14	69	28.11.2017	milk replacer	2400	0	2400
14	70	29.11.2017	milk replacer	1800	180	1620
14	71	30.11.2017	milk replacer	0	0	0
14	72	01.12.2017	milk replacer	0	0	0
14	73	02.12.2017	milk replacer	0	0	0
14	74	03.12.2017	milk replacer	0	0	0
14	75	04.12.2017	milk replacer	0	0	0
14	76	05.12.2017	milk replacer	0	0	0
14	77	06.12.2017	milk replacer	0	0	0
14	78	07.12.2017	milk replacer	0	0	0
14	79	08.12.2017	milk replacer	0	0	0
14	80	09.12.2017	milk replacer	0	0	0
14	81	10.12.2017	milk replacer	0	0	0
14	82	11.12.2017	milk replacer	0	0	0
15	1	21.09.2017	colostrum/acidified whole milk	7504	0	7504
15	2	22.09.2017	colostrum/acidified whole milk	8020	0	8020
15	3	23.09.2017	colostrum/acidified whole milk	8013	0	8013
15	4	24.09.2017	colostrum/acidified whole milk	8003	0	8003
15	5	25.09.2017	colostrum/acidified whole milk	8012	0	8012
15	6	26.09.2017	milk replacer	8030	0	8030
15	7	27.09.2017	milk replacer	8009	0	8009
15	8	28.09.2017	milk replacer	8004	0	8004
15	9	29.09.2017	milk replacer	8012	0	8012
15	10	30.09.2017	milk replacer	8009	0	8009
15	11	01.10.2017	milk replacer	8010	0	8010
15	12	02.10.2017	milk replacer	8021	0	8021
15	13	03.10.2017	milk replacer	8086	0	8086
15	14	04.10.2017	milk replacer	6107	1554	4553
15	15	05.10.2017	milk replacer	8000	0	8000
15	16	06.10.2017	milk replacer	8000	0	8000
15	17	07.10.2017	milk replacer	8000	0	8000
15	18	08.10.2017	milk replacer	8000	0	8000
15	19	09.10.2017	milk replacer	8000	0	8000
15	20	10.10.2017	milk replacer	8000	0	8000
15	21	11.10.2017	milk replacer	8000	0	8000
15	22	12.10.2017	milk replacer	8000	0	8000
15	23	13.10.2017	milk replacer	8000	0	8000
15	24	14.10.2017	milk replacer	7600	380	7220
15	25	15.10.2017	milk replacer	8000	0	8000
15	26	16.10.2017	milk replacer	8000	0	8000
15	27	17.10.2017	milk replacer	8000	0	8000
15	28	18.10.2017	milk replacer	8000	0	8000
15	29	19.10.2017	milk replacer	8000	0	8000
15	30	20.10.2017	milk replacer	8000	0	8000
15	31	21.10.2017	milk replacer	8000	0	8000
15	32	22.10.2017	milk replacer	8000	0	8000
15	33	23.10.2017	milk replacer	8000	0	8000
15	34	24.10.2017	milk replacer	8000	0	8000
15	35	25.10.2017	milk replacer	8000	0	8000
15	36	26.10.2017	milk replacer	8000	0	8000
15	37	27.10.2017	milk replacer	7600	380	7220
15	38	28.10.2017	milk replacer	7500	525	6975
15	39	29.10.2017	milk replacer	8000	0	8000
15	40	30.10.2017	milk replacer	8000	0	8000
15	41	31.10.2017	milk replacer	8000	0	8000
15	42	01.11.2017	milk replacer	8000	0	8000
15	43	02.11.2017	milk replacer	8000	0	8000
15	44	03.11.2017	milk replacer	8000	0	8000
15	45	04.11.2017	milk replacer	7200	720	6480
15	46	05.11.2017	milk replacer	7200	720	6480
15	47	06.11.2017	milk replacer	7600	380	7220
15	48	07.11.2017	milk replacer	5900	1534	4366
15	49	08.11.2017	milk replacer	8000	0	8000
15	50	09.11.2017	milk replacer	7500	450	7050
15	51	10.11.2017	milk replacer	8000	0	8000
15	52	11.11.2017	milk replacer	8000	0	8000
15	53	12.11.2017	milk replacer	7200	720	6480
15	54	13.11.2017	milk replacer	8000	0	8000
15	55	14.11.2017	milk replacer	7600	380	7220
15	56	15.11.2017	milk replacer	6000	1500	4500
15	57	16.11.2017	milk replacer	8000	0	8000
15	58	17.11.2017	milk replacer	5600	1400	4200
15	59	18.11.2017	milk replacer	6000	780	5220
15	60	19.11.2017	milk replacer	4600	1380	3220
15	61	20.11.2017	milk replacer	4500	1125	3375
15	62	21.11.2017	milk replacer	5100	510	4590
15	63	22.11.2017	milk replacer	3800	1026	2774
15	64	23.11.2017	milk replacer	3400	952	2448
15	65	24.11.2017	milk replacer	3200	800	2400
15	66	25.11.2017	milk replacer	2800	700	2100
15	67	26.11.2017	milk replacer	2600	520	2080
15	68	27.11.2017	milk replacer	2100	525	1575
15	69	28.11.2017	milk replacer	2400	0	2400
15	70	29.11.2017	milk replacer	1000	500	500
15	71	30.11.2017	milk replacer	0	0	0
15	72	01.12.2017	milk replacer	0	0	0
15	73	02.12.2017	milk replacer	0	0	0
15	74	03.12.2017	milk replacer	0	0	0
15	75	04.12.2017	milk replacer	0	0	0
15	76	05.12.2017	milk replacer	0	0	0
15	77	06.12.2017	milk replacer	0	0	0
15	78	07.12.2017	milk replacer	0	0	0
15	79	08.12.2017	milk replacer	0	0	0
15	80	09.12.2017	milk replacer	0	0	0
15	81	10.12.2017	milk replacer	0	0	0
15	82	11.12.2017	milk replacer	0	0	0
16	1	24.09.2017	colostrum/acidified whole milk	7507	1981	5526
16	2	25.09.2017	colostrum/acidified whole milk	8037	1957	6080
16	3	26.09.2017	colostrum/acidified whole milk	8043	1757	6286
16	4	27.09.2017	colostrum/acidified whole milk	8010	0	8010
16	5	28.09.2017	colostrum/acidified whole milk	8011	0	8011
16	6	29.09.2017	milk replacer	8019	0	8019
16	7	30.09.2017	milk replacer	8039	0	8039
16	8	01.10.2017	milk replacer	8005	0	8005
16	9	02.10.2017	milk replacer	8033	1450	6583
16	10	03.10.2017	milk replacer	8019	5349	2670
16	11	04.10.2017	milk replacer	8034	1271	6763
16	12	05.10.2017	milk replacer	8017	811	7206
16	13	06.10.2017	milk replacer	8027	1135	6892
16	14	07.10.2017	milk replacer	8031	0	8031
16	15	08.10.2017	milk replacer	8008	0	8008
16	16	09.10.2017	milk replacer	4203	194	4009
16	17	10.10.2017	milk replacer	6100	1403	4697
16	18	11.10.2017	milk replacer	8000	0	8000
16	19	12.10.2017	milk replacer	6100	1403	4697
16	20	13.10.2017	milk replacer	4000	2000	2000
16	21	14.10.2017	milk replacer	7700	231	7469
16	22	15.10.2017	milk replacer	8000	0	8000
16	23	16.10.2017	milk replacer	6900	897	6003
16	24	17.10.2017	milk replacer	8000	0	8000
16	25	18.10.2017	milk replacer	8000	0	8000
16	26	19.10.2017	milk replacer	6800	1020	5780
16	27	20.10.2017	milk replacer	8000	0	8000
16	28	21.10.2017	milk replacer	7600	380	7220
16	29	22.10.2017	milk replacer	8000	0	8000
16	30	23.10.2017	milk replacer	8000	0	8000
16	31	24.10.2017	milk replacer	7700	308	7392
16	32	25.10.2017	milk replacer	8000	0	8000
16	33	26.10.2017	milk replacer	8000	0	8000
16	34	27.10.2017	milk replacer	7800	234	7566
16	35	28.10.2017	milk replacer	8000	0	8000
16	36	29.10.2017	milk replacer	8000	0	8000
16	37	30.10.2017	milk replacer	8000	0	8000
16	38	31.10.2017	milk replacer	8000	0	8000
16	39	01.11.2017	milk replacer	8000	0	8000
16	40	02.11.2017	milk replacer	8000	0	8000
16	41	03.11.2017	milk replacer	8000	0	8000
16	42	04.11.2017	milk replacer	8000	0	8000
16	43	05.11.2017	milk replacer	8000	0	8000
16	44	06.11.2017	milk replacer	8000	0	8000
16	45	07.11.2017	milk replacer	8000	0	8000
16	46	08.11.2017	milk replacer	7600	380	7220
16	47	09.11.2017	milk replacer	8000	0	8000
16	48	10.11.2017	milk replacer	8000	0	8000
16	49	11.11.2017	milk replacer	8000	0	8000
16	50	12.11.2017	milk replacer	8000	0	8000
16	51	13.11.2017	milk replacer	8000	0	8000
16	52	14.11.2017	milk replacer	8000	0	8000
16	53	15.11.2017	milk replacer	8000	0	8000
16	54	16.11.2017	milk replacer	8000	0	8000
16	55	17.11.2017	milk replacer	8000	0	8000
16	56	18.11.2017	milk replacer	8000	0	8000
16	57	19.11.2017	milk replacer	8000	0	8000
16	58	20.11.2017	milk replacer	7200	216	6984
16	59	21.11.2017	milk replacer	7000	0	7000
16	60	22.11.2017	milk replacer	6600	0	6600
16	61	23.11.2017	milk replacer	6100	0	6100
16	62	24.11.2017	milk replacer	5700	0	5700
16	63	25.11.2017	milk replacer	5200	0	5200
16	64	26.11.2017	milk replacer	4700	0	4700
16	65	27.11.2017	milk replacer	4200	42	4158
16	66	28.11.2017	milk replacer	3800	0	3800
16	67	29.11.2017	milk replacer	3300	0	3300
16	68	30.11.2017	milk replacer	2500	325	2175
16	69	01.12.2017	milk replacer	2200	110	2090
16	70	02.12.2017	milk replacer	1100	495	605
16	71	03.12.2017	milk replacer	0	0	0
16	72	04.12.2017	milk replacer	0	0	0
16	73	05.12.2017	milk replacer	0	0	0
16	74	06.12.2017	milk replacer	0	0	0
16	75	07.12.2017	milk replacer	0	0	0
16	76	08.12.2017	milk replacer	0	0	0
16	77	09.12.2017	milk replacer	0	0	0
16	78	10.12.2017	milk replacer	0	0	0
16	79	11.12.2017	milk replacer	0	0	0
17	1	26.09.2017	colostrum/acidified whole milk	3600	0	3600
17	2	27.09.2017	colostrum/acidified whole milk	8019	1968	6051
17	3	28.09.2017	colostrum/acidified whole milk	8048	935	7113
17	4	29.09.2017	colostrum/acidified whole milk	4003	0	4003
17	5	30.09.2017	colostrum/acidified whole milk	8014	1050	6964
17	6	01.10.2017	colostrum/acidified whole milk	8001	3063	4938
17	7	02.10.2017	milk replacer	8008	0	8008
17	8	03.10.2017	milk replacer	8011	0	8011
17	9	04.10.2017	milk replacer	8006	0	8006
17	10	05.10.2017	milk replacer	8023	0	8023
17	11	06.10.2017	milk replacer	8015	0	8015
17	12	07.10.2017	milk replacer	8030	0	8030
17	13	08.10.2017	milk replacer	8015	0	8015
17	14	09.10.2017	milk replacer	4208	194	4014
17	15	10.10.2017	milk replacer	8000	0	8000
17	16	11.10.2017	milk replacer	8000	0	8000
17	17	12.10.2017	milk replacer	8000	0	8000
17	18	13.10.2017	milk replacer	8000	0	8000
17	19	14.10.2017	milk replacer	8000	0	8000
17	20	15.10.2017	milk replacer	8000	0	8000
17	21	16.10.2017	milk replacer	8000	0	8000
17	22	17.10.2017	milk replacer	8000	0	8000
17	23	18.10.2017	milk replacer	8000	0	8000
17	24	19.10.2017	milk replacer	8000	0	8000
17	25	20.10.2017	milk replacer	8000	0	8000
17	26	21.10.2017	milk replacer	8000	0	8000
17	27	22.10.2017	milk replacer	8000	0	8000
17	28	23.10.2017	milk replacer	6800	1020	5780
17	29	24.10.2017	milk replacer	4500	1980	2520
17	30	25.10.2017	milk replacer	4800	1920	2880
17	31	26.10.2017	milk replacer	7500	450	7050
17	32	27.10.2017	milk replacer	8000	0	8000
17	33	28.10.2017	milk replacer	8000	0	8000
17	34	29.10.2017	milk replacer	7600	380	7220
17	35	30.10.2017	milk replacer	8000	0	8000
17	36	31.10.2017	milk replacer	7600	380	7220
17	37	01.11.2017	milk replacer	8000	0	8000
17	38	02.11.2017	milk replacer	8000	0	8000
17	39	03.11.2017	milk replacer	8000	0	8000
17	40	04.11.2017	milk replacer	8000	0	8000
17	41	05.11.2017	milk replacer	8000	0	8000
17	42	06.11.2017	milk replacer	8000	0	8000
17	43	07.11.2017	milk replacer	8000	0	8000
17	44	08.11.2017	milk replacer	8000	0	8000
17	45	09.11.2017	milk replacer	7600	380	7220
17	46	10.11.2017	milk replacer	7700	308	7392
17	47	11.11.2017	milk replacer	8000	0	8000
17	48	12.11.2017	milk replacer	8000	0	8000
17	49	13.11.2017	milk replacer	7200	720	6480
17	50	14.11.2017	milk replacer	7800	234	7566
17	51	15.11.2017	milk replacer	7200	720	6480
17	52	16.11.2017	milk replacer	6900	966	5934
17	53	17.11.2017	milk replacer	7200	720	6480
17	54	18.11.2017	milk replacer	8000	0	8000
17	55	19.11.2017	milk replacer	8000	0	8000
17	56	20.11.2017	milk replacer	8000	0	8000
17	57	21.11.2017	milk replacer	8000	0	8000
17	58	22.11.2017	milk replacer	6700	670	6030
17	59	23.11.2017	milk replacer	7000	0	7000
17	60	24.11.2017	milk replacer	6600	0	6600
17	61	25.11.2017	milk replacer	6100	0	6100
17	62	26.11.2017	milk replacer	5700	0	5700
17	63	27.11.2017	milk replacer	5200	0	5200
17	64	28.11.2017	milk replacer	4700	0	4700
17	65	29.11.2017	milk replacer	4300	0	4300
17	66	30.11.2017	milk replacer	3000	600	2400
17	67	01.12.2017	milk replacer	3300	0	3300
17	68	02.12.2017	milk replacer	1100	660	440
17	69	03.12.2017	milk replacer	1600	480	1120
17	70	04.12.2017	milk replacer	2000	0	2000
17	71	05.12.2017	milk replacer	0	0	0
17	72	06.12.2017	milk replacer	0	0	0
17	73	07.12.2017	milk replacer	0	0	0
17	74	08.12.2017	milk replacer	0	0	0
17	75	09.12.2017	milk replacer	0	0	0
17	76	10.12.2017	milk replacer	0	0	0
17	77	11.12.2017	milk replacer	0	0	0
18	1	26.09.2017	colostrum/acidified whole milk	3500	0	3500
18	2	27.09.2017	colostrum/acidified whole milk	8040	3858	4182
18	3	28.09.2017	colostrum/acidified whole milk	8037	0	8037
18	4	29.09.2017	colostrum/acidified whole milk	4015	0	4015
18	5	30.09.2017	colostrum/acidified whole milk	8004	0	8004
18	6	01.10.2017	colostrum/acidified whole milk	8018	0	8018
18	7	02.10.2017	milk replacer	8014	0	8014
18	8	03.10.2017	milk replacer	4015	0	4015
18	9	04.10.2017	milk replacer	8005	0	8005
18	10	05.10.2017	milk replacer	8017	0	8017
18	11	06.10.2017	milk replacer	8010	0	8010
18	12	07.10.2017	milk replacer	8021	0	8021
18	13	08.10.2017	milk replacer	8031	0	8031
18	14	09.10.2017	milk replacer	4201	194	4007
18	15	10.10.2017	milk replacer	4000	2000	2000
18	16	11.10.2017	milk replacer	8000	0	8000
18	17	12.10.2017	milk replacer	8000	0	8000
18	18	13.10.2017	milk replacer	8000	0	8000
18	19	14.10.2017	milk replacer	8000	0	8000
18	20	15.10.2017	milk replacer	8000	0	8000
18	21	16.10.2017	milk replacer	8000	0	8000
18	22	17.10.2017	milk replacer	8000	0	8000
18	23	18.10.2017	milk replacer	8000	0	8000
18	24	19.10.2017	milk replacer	8000	0	8000
18	25	20.10.2017	milk replacer	8000	0	8000
18	26	21.10.2017	milk replacer	8000	0	8000
18	27	22.10.2017	milk replacer	8000	0	8000
18	28	23.10.2017	milk replacer	8000	0	8000
18	29	24.10.2017	milk replacer	8000	0	8000
18	30	25.10.2017	milk replacer	6000	1500	4500
18	31	26.10.2017	milk replacer	8000	0	8000
18	32	27.10.2017	milk replacer	8000	0	8000
18	33	28.10.2017	milk replacer	8000	0	8000
18	34	29.10.2017	milk replacer	8000	0	8000
18	35	30.10.2017	milk replacer	8000	0	8000
18	36	31.10.2017	milk replacer	8000	0	8000
18	37	01.11.2017	milk replacer	8000	0	8000
18	38	02.11.2017	milk replacer	8000	0	8000
18	39	03.11.2017	milk replacer	8000	0	8000
18	40	04.11.2017	milk replacer	8000	0	8000
18	41	05.11.2017	milk replacer	8000	0	8000
18	42	06.11.2017	milk replacer	7500	450	7050
18	43	07.11.2017	milk replacer	8000	0	8000
18	44	08.11.2017	milk replacer	8000	0	8000
18	45	09.11.2017	milk replacer	8000	0	8000
18	46	10.11.2017	milk replacer	7500	450	7050
18	47	11.11.2017	milk replacer	8000	0	8000
18	48	12.11.2017	milk replacer	8000	0	8000
18	49	13.11.2017	milk replacer	8000	0	8000
18	50	14.11.2017	milk replacer	8000	0	8000
18	51	15.11.2017	milk replacer	8000	0	8000
18	52	16.11.2017	milk replacer	8000	0	8000
18	53	17.11.2017	milk replacer	8000	0	8000
18	54	18.11.2017	milk replacer	7800	234	7566
18	55	19.11.2017	milk replacer	8000	0	8000
18	56	20.11.2017	milk replacer	7800	156	7644
18	57	21.11.2017	milk replacer	8000	0	8000
18	58	22.11.2017	milk replacer	7500	0	7500
18	59	23.11.2017	milk replacer	7000	0	7000
18	60	24.11.2017	milk replacer	6600	0	6600
18	61	25.11.2017	milk replacer	6100	0	6100
18	62	26.11.2017	milk replacer	5700	0	5700
18	63	27.11.2017	milk replacer	4700	423	4277
18	64	28.11.2017	milk replacer	4700	0	4700
18	65	29.11.2017	milk replacer	4300	0	4300
18	66	30.11.2017	milk replacer	3800	0	3800
18	67	01.12.2017	milk replacer	3300	0	3300
18	68	02.12.2017	milk replacer	1000	650	350
18	69	03.12.2017	milk replacer	1000	550	450
18	70	04.12.2017	milk replacer	1000	500	500
18	71	05.12.2017	milk replacer	0	0	0
18	72	06.12.2017	milk replacer	0	0	0
18	73	07.12.2017	milk replacer	0	0	0
18	74	08.12.2017	milk replacer	0	0	0
18	75	09.12.2017	milk replacer	0	0	0
18	76	10.12.2017	milk replacer	0	0	0
18	77	11.12.2017	milk replacer	0	0	0
19	1	02.10.2017	colostrum/acidified whole milk	7002	0	7002
19	2	03.10.2017	colostrum/acidified whole milk	8019	1227	6792
19	3	04.10.2017	colostrum/acidified whole milk	8028	3168	4860
19	4	05.10.2017	colostrum/acidified whole milk	8011	0	8011
19	5	06.10.2017	colostrum/acidified whole milk	8012	0	8012
19	6	07.10.2017	milk replacer	8058	0	8058
19	7	08.10.2017	milk replacer	8020	0	8020
19	8	09.10.2017	milk replacer	8009	0	8009
19	9	10.10.2017	milk replacer	8035	517	7518
19	10	11.10.2017	milk replacer	8023	768	7255
19	11	12.10.2017	milk replacer	4006	429	3577
19	12	13.10.2017	milk replacer	8018	0	8018
19	13	14.10.2017	milk replacer	8013	1708	6305
19	14	15.10.2017	milk replacer	8011	0	8011
19	15	16.10.2017	milk replacer	4001	0	4001
19	16	16.10.2017	milk replacer	6000	1500	4500
19	17	17.10.2017	milk replacer	8000	0	8000
19	18	18.10.2017	milk replacer	8000	0	8000
19	19	19.10.2017	milk replacer	8000	0	8000
19	20	20.10.2017	milk replacer	8000	0	8000
19	21	21.10.2017	milk replacer	8000	0	8000
19	22	22.10.2017	milk replacer	8000	0	8000
19	23	23.10.2017	milk replacer	8000	0	8000
19	24	24.10.2017	milk replacer	8000	0	8000
19	25	25.10.2017	milk replacer	8000	0	8000
19	26	26.10.2017	milk replacer	8000	0	8000
19	27	27.10.2017	milk replacer	8000	0	8000
19	28	28.10.2017	milk replacer	7900	79	7821
19	29	29.10.2017	milk replacer	8000	0	8000
19	30	30.10.2017	milk replacer	7200	720	6480
19	31	31.10.2017	milk replacer	7400	518	6882
19	32	01.11.2017	milk replacer	8000	0	8000
19	33	02.11.2017	milk replacer	7700	308	7392
19	34	03.11.2017	milk replacer	8000	0	8000
19	35	04.11.2017	milk replacer	8000	0	8000
19	36	05.11.2017	milk replacer	8000	0	8000
19	37	06.11.2017	milk replacer	6800	1020	5780
19	38	07.11.2017	milk replacer	8000	0	8000
19	39	08.11.2017	milk replacer	7600	380	7220
19	40	09.11.2017	milk replacer	7100	852	6248
19	41	10.11.2017	milk replacer	8000	0	8000
19	42	11.11.2017	milk replacer	7600	380	7220
19	43	12.11.2017	milk replacer	8000	0	8000
19	44	13.11.2017	milk replacer	8000	0	8000
19	45	14.11.2017	milk replacer	7600	380	7220
19	46	15.11.2017	milk replacer	8000	0	8000
19	47	16.11.2017	milk replacer	7700	231	7469
19	48	17.11.2017	milk replacer	8000	0	8000
19	49	18.11.2017	milk replacer	8000	0	8000
19	50	19.11.2017	milk replacer	8000	0	8000
19	51	20.11.2017	milk replacer	7600	380	7220
19	52	21.11.2017	milk replacer	8000	0	8000
19	53	22.11.2017	milk replacer	7600	380	7220
19	54	23.11.2017	milk replacer	7300	584	6716
19	55	24.11.2017	milk replacer	8000	0	8000
19	56	25.11.2017	milk replacer	8000	0	8000
19	57	26.11.2017	milk replacer	8000	0	8000
19	58	27.11.2017	milk replacer	8000	0	8000
19	59	28.11.2017	milk replacer	6800	1020	5780
19	60	29.11.2017	milk replacer	6800	1020	5780
19	61	30.11.2017	milk replacer	7500	0	7500
19	62	01.12.2017	milk replacer	7000	0	7000
19	63	02.12.2017	milk replacer	3900	1560	2340
19	64	03.12.2017	milk replacer	5700	342	5358
19	65	04.12.2017	milk replacer	5700	0	5700
19	66	05.12.2017	milk replacer	4400	660	3740
19	67	06.12.2017	milk replacer	4700	0	4700
19	68	07.12.2017	milk replacer	4300	0	4300
19	69	08.12.2017	milk replacer	3800	0	3800
19	70	09.12.2017	milk replacer	3300	0	3300
19	71	10.12.2017	milk replacer	2900	0	2900
19	72	11.12.2017	milk replacer	2100	210	1890
19	73	12.12.2017	milk replacer	2000	0	2000
19	74	13.12.2017	milk replacer	0	0	0
19	75	14.12.2017	milk replacer	0	0	0
19	76	15.12.2017	milk replacer	0	0	0
19	77	16.12.2017	milk replacer	0	0	0
19	78	17.12.2017	milk replacer	0	0	0
19	79	18.12.2017	milk replacer	0	0	0
19	80	19.12.2017	milk replacer	0	0	0
19	81	20.12.2017	milk replacer	0	0	0
19	82	21.12.2017	milk replacer	0	0	0
19	83	22.12.2017	milk replacer	0	0	0
19	84	23.12.2017	milk replacer	0	0	0
19	85	24.12.2017	milk replacer	0	0	0
19	86	25.12.2017	milk replacer	0	0	0
19	87	26.12.2017	milk replacer	0	0	0
19	88	27.12.2017	milk replacer	0	0	0
19	89	28.12.2017	milk replacer	0	0	0
19	90	29.12.2017	milk replacer	0	0	0
19	91	30.12.2017	milk replacer	0	0	0
19	92	31.12.2017	milk replacer	0	0	0
19	93	01.01.2018	milk replacer	0	0	0
19	94	02.01.2018	milk replacer	0	0	0
19	95	03.01.2018	milk replacer	0	0	0
19	96	04.01.2018	milk replacer	0	0	0
19	97	05.01.2018	milk replacer	0	0	0
19	98	06.01.2018	milk replacer	0	0	0
19	99	07.01.2018	milk replacer	0	0	0
19	100	08.01.2018	milk replacer	0	0	0
19	101	09.01.2018	milk replacer	0	0	0
19	102	22.01.2018	milk replacer	0	0	0
19	103	23.01.2018	milk replacer	0	0	0
19	104	24.01.2018	milk replacer	0	0	0
19	105	25.01.2018	milk replacer	0	0	0
19	106	26.01.2018	milk replacer	0	0	0
19	107	27.01.2018	milk replacer	0	0	0
19	108	28.01.2018	milk replacer	0	0	0
19	109	29.01.2018	milk replacer	0	0	0
19	110	30.01.2018	milk replacer	0	0	0
19	111	31.01.2018	milk replacer	0	0	0
19	112	01.02.2018	milk replacer	0	0	0
19	113	02.02.2018	milk replacer	0	0	0
19	114	13.02.2018	milk replacer	0	0	0
19	115	14.02.2018	milk replacer	0	0	0
19	116	15.02.2018	milk replacer	0	0	0
20	1	04.10.2017	colostrum/acidified whole milk	7529	836	6693
20	2	05.10.2017	colostrum/acidified whole milk	8016	5594	2422
20	3	06.10.2017	colostrum/acidified whole milk	8038	0	8038
20	4	07.10.2017	colostrum/acidified whole milk	8039	0	8039
20	5	08.10.2017	colostrum/acidified whole milk	8065	0	8065
20	6	09.10.2017	milk replacer	8033	0	8033
20	7	10.10.2017	milk replacer	8030	0	8030
20	8	11.10.2017	milk replacer	8026	0	8026
20	9	12.10.2017	milk replacer	8013	0	8013
20	10	13.10.2017	milk replacer	8012	3518	4494
20	11	14.10.2017	milk replacer	8022	0	8022
20	12	15.10.2017	milk replacer	8016	0	8016
20	13	16.10.2017	milk replacer	8050	0	8050
20	14	17.10.2017	milk replacer	8009	2003	6006
20	15	18.10.2017	milk replacer	4009	0	4009
20	16	19.10.2017	milk replacer	8015	0	8015
20	17	20.10.2017	milk replacer	8009	0	8009
20	18	21.10.2017	milk replacer	8012	0	8012
20	19	22.10.2017	milk replacer	8017	0	8017
20	20	23.10.2017	milk replacer	6005	1500	4505
20	21	24.10.2017	milk replacer	4000	2000	2000
20	22	25.10.2017	milk replacer	6000	1500	4500
20	23	26.10.2017	milk replacer	7200	720	6480
20	24	27.10.2017	milk replacer	6000	1500	4500
20	25	28.10.2017	milk replacer	8000	0	8000
20	26	29.10.2017	milk replacer	8000	0	8000
20	27	30.10.2017	milk replacer	8000	0	8000
20	28	31.10.2017	milk replacer	8000	0	8000
20	29	01.11.2017	milk replacer	8000	0	8000
20	30	02.11.2017	milk replacer	8000	0	8000
20	31	03.11.2017	milk replacer	7900	79	7821
20	32	04.11.2017	milk replacer	8000	0	8000
20	33	05.11.2017	milk replacer	8000	0	8000
20	34	06.11.2017	milk replacer	8000	0	8000
20	35	07.11.2017	milk replacer	8000	0	8000
20	36	08.11.2017	milk replacer	8000	0	8000
20	37	09.11.2017	milk replacer	7700	231	7469
20	38	10.11.2017	milk replacer	8000	0	8000
20	39	11.11.2017	milk replacer	8000	0	8000
20	40	12.11.2017	milk replacer	8000	0	8000
20	41	13.11.2017	milk replacer	8000	0	8000
20	42	14.11.2017	milk replacer	8000	0	8000
20	43	15.11.2017	milk replacer	8000	0	8000
20	44	16.11.2017	milk replacer	8000	0	8000
20	45	17.11.2017	milk replacer	7600	380	7220
20	46	18.11.2017	milk replacer	8000	0	8000
20	47	19.11.2017	milk replacer	8000	0	8000
20	48	20.11.2017	milk replacer	8000	0	8000
20	49	21.11.2017	milk replacer	8000	0	8000
20	50	22.11.2017	milk replacer	7600	380	7220
20	51	23.11.2017	milk replacer	8000	0	8000
20	52	24.11.2017	milk replacer	8000	0	8000
20	53	25.11.2017	milk replacer	8000	0	8000
20	54	26.11.2017	milk replacer	8000	0	8000
20	55	27.11.2017	milk replacer	8000	0	8000
20	56	28.11.2017	milk replacer	8000	0	8000
20	57	29.11.2017	milk replacer	7500	0	7500
20	58	30.11.2017	milk replacer	6800	204	6596
20	59	01.12.2017	milk replacer	6600	0	6600
20	60	02.12.2017	milk replacer	3900	1365	2535
20	61	03.12.2017	milk replacer	5700	0	5700
20	62	04.12.2017	milk replacer	4100	820	3280
20	63	05.12.2017	milk replacer	4700	0	4700
20	64	06.12.2017	milk replacer	4300	0	4300
20	65	07.12.2017	milk replacer	3800	0	3800
20	66	08.12.2017	milk replacer	3300	0	3300
20	67	09.12.2017	milk replacer	2900	0	2900
20	68	10.12.2017	milk replacer	2400	0	2400
20	69	11.12.2017	milk replacer	2000	0	2000
20	70	12.12.2017	milk replacer	0	0	0
20	71	13.12.2017	milk replacer	0	0	0
20	72	14.12.2017	milk replacer	0	0	0
20	73	15.12.2017	milk replacer	0	0	0
20	74	16.12.2017	milk replacer	0	0	0
20	75	17.12.2017	milk replacer	0	0	0
20	76	18.12.2017	milk replacer	0	0	0
20	77	19.12.2017	milk replacer	0	0	0
20	78	20.12.2017	milk replacer	0	0	0
20	79	21.12.2017	milk replacer	0	0	0
20	80	22.12.2017	milk replacer	0	0	0
20	81	23.12.2017	milk replacer	0	0	0
20	82	24.12.2017	milk replacer	0	0	0
20	83	25.12.2017	milk replacer	0	0	0
20	84	26.12.2017	milk replacer	0	0	0
20	85	27.12.2017	milk replacer	0	0	0
20	86	28.12.2017	milk replacer	0	0	0
20	87	29.12.2017	milk replacer	0	0	0
20	88	30.12.2017	milk replacer	0	0	0
20	89	31.12.2017	milk replacer	0	0	0
20	90	01.01.2018	milk replacer	0	0	0
20	91	02.01.2018	milk replacer	0	0	0
20	92	03.01.2018	milk replacer	0	0	0
20	93	04.01.2018	milk replacer	0	0	0
20	94	05.01.2018	milk replacer	0	0	0
20	95	06.01.2018	milk replacer	0	0	0
20	96	07.01.2018	milk replacer	0	0	0
20	97	08.01.2018	milk replacer	0	0	0
20	98	09.01.2018	milk replacer	0	0	0
20	99	22.01.2018	milk replacer	0	0	0
20	100	23.01.2018	milk replacer	0	0	0
20	101	24.01.2018	milk replacer	0	0	0
20	102	25.01.2018	milk replacer	0	0	0
20	103	26.01.2018	milk replacer	0	0	0
20	104	27.01.2018	milk replacer	0	0	0
20	105	28.01.2018	milk replacer	0	0	0
20	106	29.01.2018	milk replacer	0	0	0
20	107	30.01.2018	milk replacer	0	0	0
20	108	31.01.2018	milk replacer	0	0	0
20	109	01.02.2018	milk replacer	0	0	0
20	110	02.02.2018	milk replacer	0	0	0
20	111	13.02.2018	milk replacer	0	0	0
20	112	14.02.2018	milk replacer	0	0	0
20	113	15.02.2018	milk replacer	0	0	0
21	1	09.10.2017	colostrum/acidified whole milk	3000	0	3000
21	2	10.10.2017	colostrum/acidified whole milk	8017	2016	6001
21	3	11.10.2017	colostrum/acidified whole milk	8013	0	8013
21	4	12.10.2017	colostrum/acidified whole milk	8005	541	7464
21	5	13.10.2017	colostrum/acidified whole milk	8041	0	8041
21	6	14.10.2017	colostrum/acidified whole milk	8006	0	8006
21	7	15.10.2017	milk replacer	8028	0	8028
21	8	16.10.2017	milk replacer	8030	0	8030
21	9	17.10.2017	milk replacer	9022	0	9022
21	10	18.10.2017	milk replacer	8015	0	8015
21	11	19.10.2017	milk replacer	8019	0	8019
21	12	20.10.2017	milk replacer	8015	0	8015
21	13	21.10.2017	milk replacer	8000	0	8000
21	14	22.10.2017	milk replacer	8019	0	8019
21	15	23.10.2017	milk replacer	6005	1500	4505
21	16	24.10.2017	milk replacer	6000	1500	4500
21	17	25.10.2017	milk replacer	8000	0	8000
21	18	26.10.2017	milk replacer	8000	0	8000
21	19	27.10.2017	milk replacer	8000	0	8000
21	20	28.10.2017	milk replacer	8000	0	8000
21	21	29.10.2017	milk replacer	8000	0	8000
21	22	30.10.2017	milk replacer	8000	0	8000
21	23	31.10.2017	milk replacer	8000	0	8000
21	24	01.11.2017	milk replacer	8000	0	8000
21	25	02.11.2017	milk replacer	8000	0	8000
21	26	03.11.2017	milk replacer	8000	0	8000
21	27	04.11.2017	milk replacer	7200	720	6480
21	28	05.11.2017	milk replacer	7700	231	7469
21	29	06.11.2017	milk replacer	8000	0	8000
21	30	07.11.2017	milk replacer	8000	0	8000
21	31	08.11.2017	milk replacer	8000	0	8000
21	32	09.11.2017	milk replacer	8000	0	8000
21	33	10.11.2017	milk replacer	8000	0	8000
21	34	11.11.2017	milk replacer	8000	0	8000
21	35	12.11.2017	milk replacer	7900	79	7821
21	36	13.11.2017	milk replacer	8000	0	8000
21	37	14.11.2017	milk replacer	8000	0	8000
21	38	15.11.2017	milk replacer	8000	0	8000
21	39	16.11.2017	milk replacer	8000	0	8000
21	40	17.11.2017	milk replacer	8000	0	8000
21	41	18.11.2017	milk replacer	8000	0	8000
21	42	19.11.2017	milk replacer	7600	380	7220
21	43	20.11.2017	milk replacer	8000	0	8000
21	44	21.11.2017	milk replacer	8000	0	8000
21	45	22.11.2017	milk replacer	8000	0	8000
21	46	23.11.2017	milk replacer	8000	0	8000
21	47	24.11.2017	milk replacer	8000	0	8000
21	48	25.11.2017	milk replacer	8000	0	8000
21	49	26.11.2017	milk replacer	8000	0	8000
21	50	27.11.2017	milk replacer	8000	0	8000
21	51	28.11.2017	milk replacer	7600	380	7220
21	52	29.11.2017	milk replacer	7700	231	7469
21	53	30.11.2017	milk replacer	8000	0	8000
21	54	01.12.2017	milk replacer	8000	0	8000
21	55	02.12.2017	milk replacer	3500	1960	1540
21	56	03.12.2017	milk replacer	8000	0	8000
21	57	04.12.2017	milk replacer	8000	0	8000
21	58	05.12.2017	milk replacer	7500	0	7500
21	59	06.12.2017	milk replacer	7000	0	7000
21	60	07.12.2017	milk replacer	6300	252	6048
21	61	08.12.2017	milk replacer	5700	285	5415
21	62	09.12.2017	milk replacer	4800	720	4080
21	63	10.12.2017	milk replacer	4600	460	4140
21	64	11.12.2017	milk replacer	4700	0	4700
21	65	12.12.2017	milk replacer	4300	0	4300
21	66	13.12.2017	milk replacer	3800	0	3800
21	67	14.12.2017	milk replacer	3300	0	3300
21	68	15.12.2017	milk replacer	2700	189	2511
21	69	16.12.2017	milk replacer	2300	23	2277
21	70	17.12.2017	milk replacer	2000	0	2000
21	71	18.12.2017	milk replacer	0	0	0
21	72	19.12.2017	milk replacer	0	0	0
21	73	20.12.2017	milk replacer	0	0	0
21	74	21.12.2017	milk replacer	0	0	0
21	75	22.12.2017	milk replacer	0	0	0
21	76	23.12.2017	milk replacer	0	0	0
21	77	24.12.2017	milk replacer	0	0	0
21	78	25.12.2017	milk replacer	0	0	0
21	79	26.12.2017	milk replacer	0	0	0
21	80	27.12.2017	milk replacer	0	0	0
21	81	28.12.2017	milk replacer	0	0	0
21	82	29.12.2017	milk replacer	0	0	0
21	83	30.12.2017	milk replacer	0	0	0
21	84	31.12.2017	milk replacer	0	0	0
21	85	01.01.2018	milk replacer	0	0	0
21	86	02.01.2018	milk replacer	0	0	0
21	87	03.01.2018	milk replacer	0	0	0
21	88	04.01.2018	milk replacer	0	0	0
21	89	05.01.2018	milk replacer	0	0	0
21	90	06.01.2018	milk replacer	0	0	0
21	91	07.01.2018	milk replacer	0	0	0
21	92	08.01.2018	milk replacer	0	0	0
21	93	09.01.2018	milk replacer	0	0	0
21	94	22.01.2018	milk replacer	0	0	0
21	95	23.01.2018	milk replacer	0	0	0
21	96	24.01.2018	milk replacer	0	0	0
21	97	25.01.2018	milk replacer	0	0	0
21	98	26.01.2018	milk replacer	0	0	0
21	99	27.01.2018	milk replacer	0	0	0
21	100	28.01.2018	milk replacer	0	0	0
21	101	29.01.2018	milk replacer	0	0	0
21	102	30.01.2018	milk replacer	0	0	0
21	103	31.01.2018	milk replacer	0	0	0
21	104	01.02.2018	milk replacer	0	0	0
21	105	02.02.2018	milk replacer	0	0	0
21	106	13.02.2018	milk replacer	0	0	0
21	107	14.02.2018	milk replacer	0	0	0
21	108	15.02.2018	milk replacer	0	0	0
22	1	18.10.2017	colostrum/acidified whole milk	7000	2960	4040
22	2	19.10.2017	colostrum/acidified whole milk	8031	0	8031
22	3	20.10.2017	colostrum/acidified whole milk	8029	2161	5868
22	4	21.10.2017	colostrum/acidified whole milk	8005	880	7125
22	5	22.10.2017	colostrum/acidified whole milk	8005	0	8005
22	6	23.10.2017	milk replacer	8015	0	8015
22	7	24.10.2017	milk replacer	8027	0	8027
22	8	25.10.2017	milk replacer	8000	0	8000
22	9	26.10.2017	milk replacer	8001	0	8001
22	10	27.10.2017	milk replacer	8009	0	8009
22	11	28.10.2017	milk replacer	8005	0	8005
22	12	29.10.2017	milk replacer	8006	0	8006
22	13	30.10.2017	milk replacer	4037	0	4037
22	14	31.10.2017	milk replacer	8019	0	8019
22	15	01.11.2017	milk replacer	8031	0	8031
22	16	02.11.2017	milk replacer	4007	0	4007
22	17	03.11.2017	milk replacer	6000	1500	4500
22	18	04.11.2017	milk replacer	8000	0	8000
22	19	05.11.2017	milk replacer	8000	0	8000
22	20	06.11.2017	milk replacer	8000	0	8000
22	21	07.11.2017	milk replacer	5600	1680	3920
22	22	08.11.2017	milk replacer	8000	0	8000
22	23	09.11.2017	milk replacer	8000	0	8000
22	24	10.11.2017	milk replacer	8000	0	8000
22	25	11.11.2017	milk replacer	8000	0	8000
22	26	12.11.2017	milk replacer	8000	0	8000
22	27	13.11.2017	milk replacer	8000	0	8000
22	28	14.11.2017	milk replacer	8000	0	8000
22	29	15.11.2017	milk replacer	8000	0	8000
22	30	16.11.2017	milk replacer	8000	0	8000
22	31	17.11.2017	milk replacer	8000	0	8000
22	32	18.11.2017	milk replacer	8000	0	8000
22	33	19.11.2017	milk replacer	7500	450	7050
22	34	20.11.2017	milk replacer	8000	0	8000
22	35	21.11.2017	milk replacer	7700	231	7469
22	36	22.11.2017	milk replacer	4600	1932	2668
22	37	23.11.2017	milk replacer	8000	0	8000
22	38	24.11.2017	milk replacer	8000	0	8000
22	39	25.11.2017	milk replacer	7800	234	7566
22	40	26.11.2017	milk replacer	8000	0	8000
22	41	27.11.2017	milk replacer	8000	0	8000
22	42	28.11.2017	milk replacer	8000	0	8000
22	43	29.11.2017	milk replacer	7600	380	7220
22	44	30.11.2017	milk replacer	6000	1500	4500
22	45	01.12.2017	milk replacer	8000	0	8000
22	46	02.12.2017	milk replacer	4800	1920	2880
22	47	03.12.2017	milk replacer	7500	450	7050
22	48	04.12.2017	milk replacer	8000	0	8000
22	49	05.12.2017	milk replacer	6600	1122	5478
22	50	06.12.2017	milk replacer	8000	0	8000
22	51	07.12.2017	milk replacer	8000	0	8000
22	52	08.12.2017	milk replacer	8000	0	8000
22	53	09.12.2017	milk replacer	8000	0	8000
22	54	10.12.2017	milk replacer	8000	0	8000
22	55	11.12.2017	milk replacer	8000	0	8000
22	56	12.12.2017	milk replacer	7800	156	7644
22	57	13.12.2017	milk replacer	7600	380	7220
22	58	14.12.2017	milk replacer	7500	0	7500
22	59	15.12.2017	milk replacer	7000	0	7000
22	60	16.12.2017	milk replacer	6600	0	6600
22	61	17.12.2017	milk replacer	6100	0	6100
22	62	18.12.2017	milk replacer	5700	0	5700
22	63	19.12.2017	milk replacer	5200	0	5200
22	64	20.12.2017	milk replacer	4400	220	4180
22	65	21.12.2017	milk replacer	4300	0	4300
22	66	22.12.2017	milk replacer	3500	210	3290
22	67	23.12.2017	milk replacer	3300	0	3300
22	68	24.12.2017	milk replacer	2400	336	2064
22	69	25.12.2017	milk replacer	2100	210	1890
22	70	26.12.2017	milk replacer	2000	0	2000
22	71	27.12.2017	milk replacer	0	0	0
22	72	28.12.2017	milk replacer	0	0	0
22	73	29.12.2017	milk replacer	0	0	0
22	74	30.12.2017	milk replacer	0	0	0
22	75	31.12.2017	milk replacer	0	0	0
22	76	01.01.2018	milk replacer	0	0	0
22	77	02.01.2018	milk replacer	0	0	0
22	78	03.01.2018	milk replacer	0	0	0
22	79	04.01.2018	milk replacer	0	0	0
22	80	05.01.2018	milk replacer	0	0	0
22	81	06.01.2018	milk replacer	0	0	0
22	82	07.01.2018	milk replacer	0	0	0
22	83	08.01.2018	milk replacer	0	0	0
22	84	09.01.2018	milk replacer	0	0	0
22	85	22.01.2018	milk replacer	0	0	0
22	86	23.01.2018	milk replacer	0	0	0
22	87	24.01.2018	milk replacer	0	0	0
22	88	25.01.2018	milk replacer	0	0	0
22	89	26.01.2018	milk replacer	0	0	0
22	90	27.01.2018	milk replacer	0	0	0
22	91	28.01.2018	milk replacer	0	0	0
22	92	29.01.2018	milk replacer	0	0	0
22	93	30.01.2018	milk replacer	0	0	0
22	94	31.01.2018	milk replacer	0	0	0
22	95	01.02.2018	milk replacer	0	0	0
22	96	02.02.2018	milk replacer	0	0	0
22	97	13.02.2018	milk replacer	0	0	0
22	98	14.02.2018	milk replacer	0	0	0
22	99	15.02.2018	milk replacer	0	0	0
23	1	18.10.2017	colostrum/acidified whole milk	7015	4000	3015
23	2	19.10.2017	colostrum/acidified whole milk	8017	3662	4355
23	3	20.10.2017	colostrum/acidified whole milk	8038	3627	4411
23	4	21.10.2017	colostrum/acidified whole milk	8005	0	8005
23	5	22.10.2017	colostrum/acidified whole milk	8015	0	8015
23	6	23.10.2017	milk replacer	8002	0	8002
23	7	24.10.2017	milk replacer	8015	1193	6822
23	8	25.10.2017	milk replacer	8010	0	8010
23	9	26.10.2017	milk replacer	8019	0	8019
23	10	27.10.2017	milk replacer	8016	0	8016
23	11	28.10.2017	milk replacer	8017	0	8017
23	12	29.10.2017	milk replacer	8005	0	8005
23	13	30.10.2017	milk replacer	8006	0	8006
23	14	31.10.2017	milk replacer	8012	0	8012
23	15	01.11.2017	milk replacer	8002	0	8002
23	16	02.11.2017	milk replacer	4001	0	4001
23	17	03.11.2017	milk replacer	6100	1464	4636
23	18	04.11.2017	milk replacer	6000	1500	4500
23	19	05.11.2017	milk replacer	8000	0	8000
23	20	06.11.2017	milk replacer	7700	231	7469
23	21	07.11.2017	milk replacer	8000	0	8000
23	22	08.11.2017	milk replacer	8000	0	8000
23	23	09.11.2017	milk replacer	8000	0	8000
23	24	10.11.2017	milk replacer	8000	0	8000
23	25	11.11.2017	milk replacer	8000	0	8000
23	26	12.11.2017	milk replacer	6200	1364	4836
23	27	13.11.2017	milk replacer	7700	308	7392
23	28	14.11.2017	milk replacer	6600	1122	5478
23	29	15.11.2017	milk replacer	8000	0	8000
23	30	16.11.2017	milk replacer	8000	0	8000
23	31	17.11.2017	milk replacer	8000	0	8000
23	32	18.11.2017	milk replacer	8000	0	8000
23	33	19.11.2017	milk replacer	7200	720	6480
23	34	20.11.2017	milk replacer	8000	0	8000
23	35	21.11.2017	milk replacer	8000	0	8000
23	36	22.11.2017	milk replacer	8000	0	8000
23	37	23.11.2017	milk replacer	8000	0	8000
23	38	24.11.2017	milk replacer	8000	0	8000
23	39	25.11.2017	milk replacer	8000	0	8000
23	40	26.11.2017	milk replacer	8000	0	8000
23	41	27.11.2017	milk replacer	8000	0	8000
23	42	28.11.2017	milk replacer	8000	0	8000
23	43	29.11.2017	milk replacer	8000	0	8000
23	44	30.11.2017	milk replacer	6500	1235	5265
23	45	01.12.2017	milk replacer	8000	0	8000
23	46	02.12.2017	milk replacer	4400	1980	2420
23	47	03.12.2017	milk replacer	8000	0	8000
23	48	04.12.2017	milk replacer	6800	1020	5780
23	49	05.12.2017	milk replacer	8000	0	8000
23	50	06.12.2017	milk replacer	8000	0	8000
23	51	07.12.2017	milk replacer	7700	231	7469
23	52	08.12.2017	milk replacer	7700	231	7469
23	53	09.12.2017	milk replacer	8000	0	8000
23	54	10.12.2017	milk replacer	7200	720	6480
23	55	11.12.2017	milk replacer	6100	1464	4636
23	56	12.12.2017	milk replacer	7700	231	7469
23	57	13.12.2017	milk replacer	8000	0	8000
23	58	14.12.2017	milk replacer	7500	0	7500
23	59	15.12.2017	milk replacer	7000	0	7000
23	60	16.12.2017	milk replacer	6600	0	6600
23	61	17.12.2017	milk replacer	6100	0	6100
23	62	18.12.2017	milk replacer	5700	0	5700
23	63	19.12.2017	milk replacer	5200	0	5200
23	64	20.12.2017	milk replacer	4400	220	4180
23	65	21.12.2017	milk replacer	4300	0	4300
23	66	22.12.2017	milk replacer	3600	180	3420
23	67	23.12.2017	milk replacer	2400	600	1800
23	68	24.12.2017	milk replacer	2900	0	2900
23	69	25.12.2017	milk replacer	2100	210	1890
23	70	26.12.2017	milk replacer	2000	0	2000
23	71	27.12.2017	milk replacer	0	0	0
23	72	28.12.2017	milk replacer	0	0	0
23	73	29.12.2017	milk replacer	0	0	0
23	74	30.12.2017	milk replacer	0	0	0
23	75	31.12.2017	milk replacer	0	0	0
23	76	01.01.2018	milk replacer	0	0	0
23	77	02.01.2018	milk replacer	0	0	0
23	78	03.01.2018	milk replacer	0	0	0
23	79	04.01.2018	milk replacer	0	0	0
23	80	05.01.2018	milk replacer	0	0	0
23	81	06.01.2018	milk replacer	0	0	0
23	82	07.01.2018	milk replacer	0	0	0
23	83	08.01.2018	milk replacer	0	0	0
23	84	09.01.2018	milk replacer	0	0	0
23	85	22.01.2018	milk replacer	0	0	0
23	86	23.01.2018	milk replacer	0	0	0
23	87	24.01.2018	milk replacer	0	0	0
23	88	25.01.2018	milk replacer	0	0	0
23	89	26.01.2018	milk replacer	0	0	0
23	90	27.01.2018	milk replacer	0	0	0
23	91	28.01.2018	milk replacer	0	0	0
23	92	29.01.2018	milk replacer	0	0	0
23	93	30.01.2018	milk replacer	0	0	0
23	94	31.01.2018	milk replacer	0	0	0
23	95	01.02.2018	milk replacer	0	0	0
23	96	02.02.2018	milk replacer	0	0	0
23	97	13.02.2018	milk replacer	0	0	0
23	98	14.02.2018	milk replacer	0	0	0
23	99	15.02.2018	milk replacer	0	0	0
24	1	19.10.2017	colostrum/acidified whole milk	6803	3478	3325
24	2	20.10.2017	colostrum/acidified whole milk	8042	868	7174
24	3	21.10.2017	colostrum/acidified whole milk	8003	1617	6386
24	4	22.10.2017	colostrum/acidified whole milk	8022	955	7067
24	5	23.10.2017	colostrum/acidified whole milk	8008	0	8008
24	6	24.10.2017	milk replacer	8008	0	8008
24	7	25.10.2017	milk replacer	8005	551	7454
24	8	26.10.2017	milk replacer	8008	0	8008
24	9	27.10.2017	milk replacer	8015	0	8015
24	10	28.10.2017	milk replacer	8029	0	8029
24	11	29.10.2017	milk replacer	8014	0	8014
24	12	30.10.2017	milk replacer	8005	0	8005
24	13	31.10.2017	milk replacer	8003	0	8003
24	14	01.11.2017	milk replacer	8017	0	8017
24	15	02.11.2017	milk replacer	4009	0	4009
24	16	03.11.2017	milk replacer	7900	79	7821
24	17	04.11.2017	milk replacer	7600	380	7220
24	18	05.11.2017	milk replacer	8000	0	8000
24	19	06.11.2017	milk replacer	8000	0	8000
24	20	07.11.2017	milk replacer	3400	1972	1428
24	21	08.11.2017	milk replacer	7800	234	7566
24	22	09.11.2017	milk replacer	8000	0	8000
24	23	10.11.2017	milk replacer	8000	0	8000
24	24	11.11.2017	milk replacer	8000	0	8000
24	25	12.11.2017	milk replacer	8000	0	8000
24	26	13.11.2017	milk replacer	8000	0	8000
24	27	14.11.2017	milk replacer	8000	0	8000
24	28	15.11.2017	milk replacer	7600	380	7220
24	29	16.11.2017	milk replacer	8000	0	8000
24	30	17.11.2017	milk replacer	7600	380	7220
24	31	18.11.2017	milk replacer	8000	0	8000
24	32	19.11.2017	milk replacer	7200	720	6480
24	33	20.11.2017	milk replacer	8000	0	8000
24	34	21.11.2017	milk replacer	8000	0	8000
24	35	22.11.2017	milk replacer	8000	0	8000
24	36	23.11.2017	milk replacer	8000	0	8000
24	37	24.11.2017	milk replacer	8000	0	8000
24	38	25.11.2017	milk replacer	8000	0	8000
24	39	26.11.2017	milk replacer	7900	79	7821
24	40	27.11.2017	milk replacer	8000	0	8000
24	41	28.11.2017	milk replacer	8000	0	8000
24	42	29.11.2017	milk replacer	8000	0	8000
24	43	30.11.2017	milk replacer	6800	1020	5780
24	44	01.12.2017	milk replacer	7700	308	7392
24	45	02.12.2017	milk replacer	4400	1980	2420
24	46	03.12.2017	milk replacer	7600	380	7220
24	47	04.12.2017	milk replacer	6100	1464	4636
24	48	05.12.2017	milk replacer	8000	0	8000
24	49	06.12.2017	milk replacer	8000	0	8000
24	50	07.12.2017	milk replacer	8000	0	8000
24	51	08.12.2017	milk replacer	8000	0	8000
24	52	09.12.2017	milk replacer	8000	0	8000
24	53	10.12.2017	milk replacer	8000	0	8000
24	54	11.12.2017	milk replacer	8000	0	8000
24	55	12.12.2017	milk replacer	8000	0	8000
24	56	13.12.2017	milk replacer	8000	0	8000
24	57	14.12.2017	milk replacer	8000	0	8000
24	58	15.12.2017	milk replacer	7500	0	7500
24	59	16.12.2017	milk replacer	7000	0	7000
24	60	17.12.2017	milk replacer	2600	1560	1040
24	61	18.12.2017	milk replacer	6100	0	6100
24	62	19.12.2017	milk replacer	5700	0	5700
24	63	20.12.2017	milk replacer	5200	0	5200
24	64	21.12.2017	milk replacer	4700	0	4700
24	65	22.12.2017	milk replacer	4300	0	4300
24	66	23.12.2017	milk replacer	3800	0	3800
24	67	24.12.2017	milk replacer	3300	0	3300
24	68	25.12.2017	milk replacer	2900	0	2900
24	69	26.12.2017	milk replacer	2400	0	2400
24	70	27.12.2017	milk replacer	2000	0	2000
24	71	28.12.2017	milk replacer	0	0	0
24	72	29.12.2017	milk replacer	0	0	0
24	73	30.12.2017	milk replacer	0	0	0
[truncated: 115 more rows]
